# Supplementary material for: Meta‐analysis of clinical metabolic profiling studies in cancer: challenges and opportunities
Source: EMBO Mol Med. 2016 Sep 6;8(10):1134–42. doi: 10.15252/emmm.201606798 (PMC5048364; doi:10.15252/emmm.201606798)
Supplement: Supplementary file 2 — Table EV1 [file EMMM-8-1134-s002.xls]

## Sheet: Sheet1
	Table EV1. Dataset summary
		Cancer			Cancer	T2DM	All
		Blood	Urine	Tissue	total	Blood	studies
	Studies	65	25	39	126	18	144
	Cohorts	71	26	39	136	18	154
	Disease types	16	12	13	18	1	19
	Patients (disease)	5745	1763	1802	9310	989	10299
	Participants (total)	15400	3562	2368	21330	3997	25327
	Metabolite measurements (comparisons)	2353	860	2175	5387	1272	6658
	Unique metabolites	1206	549	780	1918	792	2247
	Studies: the number of included studies per disease type (cancer or type 2 diabetes (T2DM)), for each sample type but only
	once in the total number of all studies some studies profiled different sample types and are included in the numbers
	Cohorts: the total number of disease cohorts described in the studies. Each "disease vs control" investigation is defined as one cohort
	Disease types: the types of different diseases for example gastric, colon, liver cancer
	Patients (disease): the number of patients with the disease of interest
	Participants (total): the total number of study participants (patients and controls)
	Metabolite measurements: the total number of "disease vs control" metabolite measurements
	Unique metabolites: the total number of unique metabolites in our database
