# Supplementary material for: Meta‐analysis of clinical metabolic profiling studies in cancer: challenges and opportunities
Source: EMBO Mol Med. 2016 Sep 6;8(10):1134–42. doi: 10.15252/emmm.201606798 (PMC5048364; doi:10.15252/emmm.201606798)
Supplement: Supplementary file 3 — Table EV2 [file EMMM-8-1134-s003.xls]

## Sheet: Sheet1
	Table EV2. Summary of validation methods employed in metabolic profiling
		Cancer			All
		Blood	Urine	Tissue	studies
	Validation cohort (%)	21.5	12	15.4	17.9
	Validation in preclinical model (%)	6.2	4	23.1	10.6
	Multi-omics study (%)	4.6	0	15.3	6.8
	Validation cohort (%): the percentage of studies that validate their findings in replication cohorts
	Validation of results (%): the percentage of studies that validate findings in preclinical models in patients or vice versa.
	Multi-omics study (%): the percentage of studies that uses orthogonal -omics technologies to support or validate metabolic profiling data
