# Supplementary material for: Meta‐analysis of clinical metabolic profiling studies in cancer: challenges and opportunities
Source: EMBO Mol Med. 2016 Sep 6;8(10):1134–42. doi: 10.15252/emmm.201606798 (PMC5048364; doi:10.15252/emmm.201606798)
Supplement: Supplementary file 4 — Table EV3 [file EMMM-8-1134-s004.xls]

## Sheet: Sheet1
	Table EV3. Metabolic profiling in cancer: vote counting results in urine
	Metabolites	vote count	number of studies that report on the metabolite	number of studies that report the metabolite as increased	number of studies that report the metabolite as decreased	p-values (binomial)	p-values (permutation)	multiple testing adjusted pNAvalues (binomial) for metabolites reported at least 6 times	multiple testing adjusted pNAvalues (permutation) for metabolites reported at least 6 times
	Hippuric acid	-9	11	1	10	0.00585938	0.00554945	0.0820312	0.0776922
	Creatinine	-7	9	1	8	0.0195312	0.0207479	0.136719	0.145235
	L-Acetylcarnitine	5	5	5	0	0.03125	0.0314469	NA	NA
	Uracil	-4	4	0	4	0.0625	0.059944	NA	NA
	Kynurenic acid	-4	4	0	4	0.0625	0.0623438	NA	NA
	Urea	-4	4	0	4	0.0625	0.0624438	NA	NA
	Trigonelline	-4	4	0	4	0.0625	0.0632437	NA	NA
	Alanine	-4	6	1	5	0.109375	0.108039	0.382812	0.390981
	Taurine	4	6	5	1	0.109375	0.112139	0.382812	0.390981
	Homovanillic acid	-3	3	0	3	0.125	0.124438	NA	NA
	Sucrose	-3	3	0	3	0.125	0.124438	NA	NA
	L-Fucose	3	3	3	0	0.125	0.131537	NA	NA
	Citric acid	-4	8	2	6	0.144531	0.139636	0.404687	0.390981
	1-Methylnicotinamide	-3	5	1	4	0.1875	0.189731	NA	NA
	L-Phenylalanine	3	5	4	1	0.1875	0.191731	NA	NA
	L-Sorbose	-2	2	0	2	0.25	0.241326	NA	NA
	Estrone	2	2	2	0	0.25	0.241826	NA	NA
	L-Arginine	2	2	2	0	0.25	0.242426	NA	NA
	Prolylhydroxyproline	2	2	2	0	0.25	0.245025	NA	NA
	N-Acetylleucine	2	2	2	0	0.25	0.245625	NA	NA
	Erythritol	-2	2	0	2	0.25	0.245825	NA	NA
	Quinate	-2	2	0	2	0.25	0.246025	NA	NA
	2-Methoxyestrone	2	2	2	0	0.25	0.246125	NA	NA
	Orotic acid	2	2	2	0	0.25	0.246225	NA	NA
	Estradiol	2	2	2	0	0.25	0.246425	NA	NA
	N-Acetylneuraminic acid	2	2	2	0	0.25	0.246625	NA	NA
	Cyclic AMP	2	2	2	0	0.25	0.247225	NA	NA
	p-Cresol	-2	2	0	2	0.25	0.247625	NA	NA
	4-Hydroxybutyric acid	2	2	2	0	0.25	0.247625	NA	NA
	L-Proline	-2	2	0	2	0.25	0.247825	NA	NA
	Estriol	2	2	2	0	0.25	0.247825	NA	NA
	5-Acetamidopentanoate	-2	2	0	2	0.25	0.247925	NA	NA
	D-Arabitol	-2	2	0	2	0.25	0.247925	NA	NA
	3-Methyl-2-oxovaleric acid	2	2	2	0	0.25	0.248025	NA	NA
	Cysteine	-2	2	0	2	0.25	0.248925	NA	NA
	Benzaldehyde	-2	2	0	2	0.25	0.249025	NA	NA
	N6-Carbamoyl-L-threonyladenosine	2	2	2	0	0.25	0.249025	NA	NA
	Glycocholic acid	2	2	2	0	0.25	0.249425	NA	NA
	Isovalerylcarnitine	2	2	2	0	0.25	0.249525	NA	NA
	Hexanoylglycine	2	2	2	0	0.25	0.249625	NA	NA
	L-Alpha-aminobutyric acid	2	2	2	0	0.25	0.249725	NA	NA
	1-Methylguanosine	-2	2	0	2	0.25	0.249925	NA	NA
	N-Acetyl-L-aspartic acid	2	2	2	0	0.25	0.250225	NA	NA
	21-Deoxycortisol	2	2	2	0	0.25	0.250725	NA	NA
	Levoglucosan	-2	2	0	2	0.25	0.250825	NA	NA
	3-Aminoisobutanoic acid	2	2	2	0	0.25	0.250925	NA	NA
	Fumaric acid	2	2	2	0	0.25	0.251025	NA	NA
	4-Hydroxyhippuric acid	-2	2	0	2	0.25	0.251525	NA	NA
	Hexanoylcarnitine	2	2	2	0	0.25	0.251725	NA	NA
	3-Hydroxyphenylacetic acid	-2	2	0	2	0.25	0.252025	NA	NA
	Dehydroepiandrosterone sulfate	-2	2	0	2	0.25	0.252125	NA	NA
	Myoinositol	-2	2	0	2	0.25	0.252425	NA	NA
	N4-Acetylcytidine	2	2	2	0	0.25	0.253625	NA	NA
	Putrescine	2	2	2	0	0.25	0.255024	NA	NA
	Unidentified	2	2	2	0	0.25	0.256524	NA	NA
	Acetone	2	2	2	0	0.25	0.256824	NA	NA
	Pseudouridine	2	2	2	0	0.25	0.258424	NA	NA
	L-Threonine	2	4	3	1	0.3125	0.307519	NA	NA
	Carnitine	2	4	3	1	0.3125	0.308319	NA	NA
	Uric acid	2	4	3	1	0.3125	0.309419	NA	NA
	Pyroglutamic acid	-2	4	1	3	0.3125	0.310819	NA	NA
	Threonic acid	-2	4	1	3	0.3125	0.313819	NA	NA
	L-Histidine	-2	4	1	3	0.3125	0.313919	NA	NA
	Xanthine	2	4	3	1	0.3125	0.314819	NA	NA
	L-Isoleucine	-2	4	1	3	0.3125	0.315818	NA	NA
	Oxoglutaric acid	2	4	3	1	0.3125	0.316118	NA	NA
	3-Hydroxyisovaleric acid	-2	4	1	3	0.3125	0.317018	NA	NA
	Trimethylamine N-oxide	-2	4	1	3	0.3125	0.319318	NA	NA
	L-Lactic acid	2	6	4	2	0.34375	0.351315	0.65625	0.657684
	L-Tyrosine	2	8	5	3	0.363281	0.357614	0.65625	0.657684
	Succinic acid	-2	10	4	6	0.376953	0.377312	0.65625	0.657684
	4-Guanidinobutanoic acid	-1	1	0	1	0.5	0.484102	NA	NA
	Quinolinic acid	1	1	1	0	0.5	0.488001	NA	NA
	Sulfolithocholylglycine	-1	1	0	1	0.5	0.488401	NA	NA
	Dimethylarginine	1	3	2	1	0.5	0.488601	NA	NA
	1,7-dimethylurate	1	1	1	0	0.5	0.488701	NA	NA
	Caffeine	-1	1	0	1	0.5	0.489001	NA	NA
	17a-Hydroxypregnenolone	1	1	1	0	0.5	0.489301	NA	NA
	N-Acetyl-L-tyrosine	-1	1	0	1	0.5	0.489501	NA	NA
	Oxoproline	-1	1	0	1	0.5	0.490001	NA	NA
	N-benzyloxycarbonylglycine	-1	1	0	1	0.5	0.490101	NA	NA
	Indoxyl sulfate	1	3	2	1	0.5	0.490601	NA	NA
	Propionylcarnitine	1	3	2	1	0.5	0.490601	NA	NA
	Acylcarnitine C12:4	-1	1	0	1	0.5	0.490701	NA	NA
	Carnosine	1	1	1	0	0.5	0.491101	NA	NA
	5-Methylthioadenosine	1	1	1	0	0.5	0.491401	NA	NA
	Phosphoenolpyruvic acid	1	1	1	0	0.5	0.491501	NA	NA
	Alpha-Lactose	1	1	1	0	0.5	0.491901	NA	NA
	Imidazoleacetic acid	-1	1	0	1	0.5	0.492001	NA	NA
	azelatenonanedioate	-1	1	0	1	0.5	0.492201	NA	NA
	Propylmalate	-1	1	0	1	0.5	0.492501	NA	NA
	andro steroid monosulfate 2	1	1	1	0	0.5	0.492501	NA	NA
	Glucosamine	-1	1	0	1	0.5	0.492601	NA	NA
	D-Xylose	-1	3	1	2	0.5	0.492801	NA	NA
	11ß-hydroxyetiocholanolone	1	1	1	0	0.5	0.492801	NA	NA
	Urocanic acid	-1	1	0	1	0.5	0.492901	NA	NA
	Acetoacetic acid	1	1	1	0	0.5	0.493001	NA	NA
	2/4-hydroxy-esterone	1	1	1	0	0.5	0.493101	NA	NA
	N-Acetylaspartylglutamic acid	1	1	1	0	0.5	0.493201	NA	NA
	Glutarylcarnitine	-1	1	0	1	0.5	0.493401	NA	NA
	5-Androstenediol	1	1	1	0	0.5	0.493401	NA	NA
	androsteroidmonosulfate1	1	1	1	0	0.5	0.493401	NA	NA
	N-Acetylasparagine	1	1	1	0	0.5	0.493501	NA	NA
	4-hydroxy-17ß-estradiol	1	1	1	0	0.5	0.493701	NA	NA
	alpha-Oxo-benzeneacetic acid	-1	1	0	1	0.5	0.493801	NA	NA
	Indole	-1	1	0	1	0.5	0.493901	NA	NA
	1,3,7-Trimethyluric acid	-1	1	0	1	0.5	0.494001	NA	NA
	4acetylphenolsulfate	-1	1	0	1	0.5	0.494001	NA	NA
	Gamma-Glutamyltyrosine	-1	1	0	1	0.5	0.494001	NA	NA
	L-Cystine	1	1	1	0	0.5	0.494101	NA	NA
	Vanylglycol	1	1	1	0	0.5	0.494101	NA	NA
	L-Valine	-1	5	2	3	0.5	0.494201	NA	NA
	C11H20O4N2	1	1	1	0	0.5	0.494201	NA	NA
	20a-hydroxycholesterol	1	1	1	0	0.5	0.494301	NA	NA
	Hydroxysphingosine	-1	1	0	1	0.5	0.494401	NA	NA
	Paraxanthine	-1	1	0	1	0.5	0.494401	NA	NA
	Epinephrine	-1	1	0	1	0.5	0.494501	NA	NA
	beta-D-3-Ribofuranosyluric acid	1	1	1	0	0.5	0.494601	NA	NA
	PA(12:0)	-1	1	0	1	0.5	0.494701	NA	NA
	Cellobiose	1	1	1	0	0.5	0.494701	NA	NA
	Hydroxy-tryptophan	-1	1	0	1	0.5	0.494801	NA	NA
	4-methoxyestrone	1	1	1	0	0.5	0.494801	NA	NA
	L-Histidinol	1	1	1	0	0.5	0.494801	NA	NA
	L-Allothreonine	-1	1	0	1	0.5	0.494901	NA	NA
	2-Ketobutyric acid	1	1	1	0	0.5	0.494901	NA	NA
	salicyluric glucuronide	-1	1	0	1	0.5	0.495	NA	NA
	Nicotinamide N-oxide	1	1	1	0	0.5	0.495	NA	NA
	Guanine	-1	1	0	1	0.5	0.4951	NA	NA
	Methylinosine	-1	1	0	1	0.5	0.4951	NA	NA
	2-Ethylhydracrylic acid	1	1	1	0	0.5	0.4951	NA	NA
	20a-dihydrocortisol	1	1	1	0	0.5	0.4951	NA	NA
	4ureidobutyrate	-1	1	0	1	0.5	0.4952	NA	NA
	3-Methyladipic acid	-1	1	0	1	0.5	0.4953	NA	NA
	Carnitine C9:1	1	1	1	0	0.5	0.4954	NA	NA
	hydroquinone sulfate	-1	1	0	1	0.5	0.4955	NA	NA
	Epitestosterone	-1	1	0	1	0.5	0.4956	NA	NA
	Purine	-1	1	0	1	0.5	0.4956	NA	NA
	Ribitol	-1	1	0	1	0.5	0.4956	NA	NA
	Thymine	-1	1	0	1	0.5	0.4956	NA	NA
	Cytosine	-1	1	0	1	0.5	0.4957	NA	NA
	Mannitol	-1	3	1	2	0.5	0.4957	NA	NA
	Tyramine	-1	1	0	1	0.5	0.4957	NA	NA
	2,3-Diaminosalicylic acid	1	1	1	0	0.5	0.4957	NA	NA
	L-Octanoylcarnitine	1	3	2	1	0.5	0.4957	NA	NA
	5ß-androstan-3a,17ß-diol	1	1	1	0	0.5	0.4958	NA	NA
	itaconatemethylenesuccinate	1	1	1	0	0.5	0.4958	NA	NA
	16b-Hydroxyestrone	-1	1	0	1	0.5	0.4959	NA	NA
	Dimethylamine	-1	3	1	2	0.5	0.4959	NA	NA
	Melatonin	-1	1	0	1	0.5	0.496	NA	NA
	Xanthurenic acid	1	1	1	0	0.5	0.4961	NA	NA
	L-Asparagine	-1	3	1	2	0.5	0.4962	NA	NA
	S-Adenosylhomocysteine	-1	1	0	1	0.5	0.4962	NA	NA
	L-Kynurenine	-1	1	0	1	0.5	0.4963	NA	NA
	N-hydroxy-2-acetamidofluorene	-1	1	0	1	0.5	0.4963	NA	NA
	16-keto-17ß-estradiol +16a-hydroxyestrone	1	1	1	0	0.5	0.4963	NA	NA
	Phosphate	-1	1	0	1	0.5	0.4964	NA	NA
	N-Acetyl-L-phenylalanine	1	1	1	0	0.5	0.4964	NA	NA
	3,4-Dihydroxybenzeneacetic acid	-1	1	0	1	0.5	0.4966	NA	NA
	2,4-Dihydroxybutanoic acid	1	1	1	0	0.5	0.4966	NA	NA
	D-Xylono-1,5-lactone	1	1	1	0	0.5	0.4966	NA	NA
	Deoxyinosine	-1	1	0	1	0.5	0.4967	NA	NA
	Imidazolelactic acid	1	1	1	0	0.5	0.4967	NA	NA
	N-Acetylneuraminate 9-phosphate	1	1	1	0	0.5	0.4967	NA	NA
	3-(4-Hydroxyphenyl)lactate	-1	1	0	1	0.5	0.4968	NA	NA
	Beta-Alanine	-1	1	0	1	0.5	0.4968	NA	NA
	Scyllitol	-1	1	0	1	0.5	0.4969	NA	NA
	3-Dehydrocarnitine	1	1	1	0	0.5	0.4969	NA	NA
	3-Deoxy-Pentitol	1	1	1	0	0.5	0.4969	NA	NA
	Glycylproline	1	1	1	0	0.5	0.4969	NA	NA
	Selenocystathionine	1	1	1	0	0.5	0.4969	NA	NA
	Cortexolone	-1	1	0	1	0.5	0.497	NA	NA
	Myristic acid	-1	1	0	1	0.5	0.497	NA	NA
	Etiocholanolone	1	1	1	0	0.5	0.497	NA	NA
	Glyceric acid	1	1	1	0	0.5	0.497	NA	NA
	Phenol sulphate	1	1	1	0	0.5	0.497	NA	NA
	Androsterone	1	1	1	0	0.5	0.4971	NA	NA
	DL-2-Aminooctanoic acid	-1	1	0	1	0.5	0.4972	NA	NA
	Formic acid	-1	3	1	2	0.5	0.4972	NA	NA
	Glutamylphenylalanine	-1	1	0	1	0.5	0.4972	NA	NA
	3-(3-Hydroxyphenyl)propanoic acid	-1	1	0	1	0.5	0.4973	NA	NA
	3-Hydroxybutyric acid	1	1	1	0	0.5	0.4973	NA	NA
	2hydroxyhippuratesalicylurate	-1	1	0	1	0.5	0.4974	NA	NA
	3-Methylcrotonylglycine	-1	1	0	1	0.5	0.4974	NA	NA
	1-Methyladenosine	1	1	1	0	0.5	0.4975	NA	NA
	20a-dihydrocortisone	1	1	1	0	0.5	0.4975	NA	NA
	L-Gulonolactone	1	1	1	0	0.5	0.4975	NA	NA
	m-hydroxyphenylhydracrylic acid	1	1	1	0	0.5	0.4975	NA	NA
	N-Acetyl-neuraminic acid	1	1	1	0	0.5	0.4975	NA	NA
	37dimethylurate	-1	1	0	1	0.5	0.4977	NA	NA
	5-Acetylamino-6-amino-3-methyluracil	1	1	1	0	0.5	0.4977	NA	NA
	L-Lysine	1	1	1	0	0.5	0.4978	NA	NA
	Methylimidazoleacetic acid	1	1	1	0	0.5	0.4978	NA	NA
	16-Ketoestradiol	1	1	1	0	0.5	0.4979	NA	NA
	Agmatine	1	1	1	0	0.5	0.4979	NA	NA
	pimelateheptanedioate	1	1	1	0	0.5	0.4979	NA	NA
	4,8-Dihydroxyquinoline	-1	1	0	1	0.5	0.498	NA	NA
	Dimethylxanthine	-1	1	0	1	0.5	0.498	NA	NA
	L-Arabitol	1	1	1	0	0.5	0.498	NA	NA
	2-Aminoacetophenone	1	1	1	0	0.5	0.4981	NA	NA
	Glycyl-glycine	1	1	1	0	0.5	0.4981	NA	NA
	3-Methoxytyrosine	-1	1	0	1	0.5	0.4982	NA	NA
	p-Hydroxymandelic acid	-1	1	0	1	0.5	0.4982	NA	NA
	3-Sialyl-N-acetyllactosamine	1	1	1	0	0.5	0.4982	NA	NA
	Acetyl-CoA	1	1	1	0	0.5	0.4982	NA	NA
	Imidazol-5-yl-pyruvate	1	1	1	0	0.5	0.4982	NA	NA
	Deoxycholic acid glycine conjugate	-1	1	0	1	0.5	0.4983	NA	NA
	Hydroxybutane-tricarboxylate	-1	1	0	1	0.5	0.4983	NA	NA
	guanidinovaleric acid	-1	1	0	1	0.5	0.4984	NA	NA
	D-(+)-Chiro-Inositol	1	1	1	0	0.5	0.4984	NA	NA
	Arabinose	-1	1	0	1	0.5	0.4985	NA	NA
	Gentisic acid	-1	1	0	1	0.5	0.4985	NA	NA
	5a-Tetrahydrocortisol	1	1	1	0	0.5	0.4985	NA	NA
	Citramalic acid	1	1	1	0	0.5	0.4985	NA	NA
	4-vinylphenol sulfate	-1	1	0	1	0.5	0.4986	NA	NA
	glycodeoxycholic acids	-1	1	0	1	0.5	0.4986	NA	NA
	4-androsten-3beta,17beta-diol disulfate 2	1	1	1	0	0.5	0.4986	NA	NA
	Pyruvic acid	-1	3	1	2	0.5	0.4988	NA	NA
	Prolylleucine	1	1	1	0	0.5	0.4988	NA	NA
	Allodihydrocortisol	-1	1	0	1	0.5	0.4989	NA	NA
	Glycine	-1	5	2	3	0.5	0.4989	NA	NA
	Hydantoin-5-propionic acid	1	1	1	0	0.5	0.4989	NA	NA
	Malonylcarnitine	1	1	1	0	0.5	0.4989	NA	NA
	N-Acryloylglycine	1	1	1	0	0.5	0.4989	NA	NA
	24-Hydroxycholesterol	-1	1	0	1	0.5	0.499	NA	NA
	L-indospicine	-1	1	0	1	0.5	0.499	NA	NA
	Ureidoisobutyric acid	-1	1	0	1	0.5	0.499	NA	NA
	N-Methylsuccinimide	1	1	1	0	0.5	0.499	NA	NA
	2-Dehydro-3-deoxy-D-fuconate	-1	1	0	1	0.5	0.4991	NA	NA
	Mandelic acid	-1	1	0	1	0.5	0.4991	NA	NA
	5a-androstan-3ß,17a-diol	1	1	1	0	0.5	0.4991	NA	NA
	Progesterone	1	1	1	0	0.5	0.4991	NA	NA
	Dimethyluric acid	-1	1	0	1	0.5	0.4992	NA	NA
	Glycerol 3-phosphate	-1	1	0	1	0.5	0.4992	NA	NA
	2-methoxy-L-Ascorbic acid	1	1	1	0	0.5	0.4992	NA	NA
	Aminocaproic acid	1	1	1	0	0.5	0.4992	NA	NA
	Androsterone sulfate	1	1	1	0	0.5	0.4992	NA	NA
	3-(2,3-Dihydroxyphenyl)propanoate	-1	1	0	1	0.5	0.4993	NA	NA
	Allantoin	-1	1	0	1	0.5	0.4993	NA	NA
	glycolatehydroxyacetate	-1	1	0	1	0.5	0.4994	NA	NA
	Adenine	1	3	2	1	0.5	0.4994	NA	NA
	Leu Pro	1	1	1	0	0.5	0.4995	NA	NA
	Delta-Hexanolactone	-1	1	0	1	0.5	0.4996	NA	NA
	glucarate(saccharate)	-1	1	0	1	0.5	0.4996	NA	NA
	Aminobutyrate	1	1	1	0	0.5	0.4996	NA	NA
	(Z)-3-((Aminoiminomethyl)thio)-2-propenoic acid	-1	1	0	1	0.5	0.4997	NA	NA
	Methylhypoxanthine	-1	1	0	1	0.5	0.4997	NA	NA
	Riboflavin	-1	1	0	1	0.5	0.4997	NA	NA
	4-acetamidobutanoate	1	1	1	0	0.5	0.4997	NA	NA
	N-Acetylmannosamine	1	1	1	0	0.5	0.4997	NA	NA
	Stearic acid	1	1	1	0	0.5	0.4997	NA	NA
	3-hydroxypyridine	-1	1	0	1	0.5	0.4998	NA	NA
	Vanillic acid	-1	1	0	1	0.5	0.4998	NA	NA
	5-Methylcytidine	1	1	1	0	0.5	0.4998	NA	NA
	dihyroxybutanoic acid	1	1	1	0	0.5	0.4998	NA	NA
	Threonylcarbonyl adenosine	1	1	1	0	0.5	0.4998	NA	NA
	Acetylphosphate	-1	1	0	1	0.5	0.4999	NA	NA
	glutaroylcarnitine	-1	1	0	1	0.5	0.4999	NA	NA
	Methylglutaric acid	-1	1	0	1	0.5	0.4999	NA	NA
	Pyrimidine	-1	1	0	1	0.5	0.4999	NA	NA
	Pregnenolone	1	1	1	0	0.5	0.4999	NA	NA
	Ribonic acid	1	1	1	0	0.5	0.4999	NA	NA
	4-Aminohippuric acid	-1	1	0	1	0.5	0.5	NA	NA
	N-acetyl-D-trypotophan	-1	1	0	1	0.5	0.5	NA	NA
	Acylcarnitine C7:1	-1	1	0	1	0.5	0.5001	NA	NA
	Hydroxyglutarate	-1	1	0	1	0.5	0.5001	NA	NA
	Allodihydrocorticosterone	1	1	1	0	0.5	0.5001	NA	NA
	Dihydrobiopterin	-1	1	0	1	0.5	0.5002	NA	NA
	2-Methylbutyroylcarnitine	-1	1	0	1	0.5	0.5003	NA	NA
	ribofuranoside	-1	1	0	1	0.5	0.5003	NA	NA
	xylopyranose	-1	1	0	1	0.5	0.5003	NA	NA
	2,4-Dihydroxyhept-2-enedioate	-1	1	0	1	0.5	0.5004	NA	NA
	5-Acetylamino-6-formylamino-3-methyluracil	-1	1	0	1	0.5	0.5004	NA	NA
	Capryloylglycine	-1	1	0	1	0.5	0.5004	NA	NA
	L-Pipecolic acid	-1	1	0	1	0.5	0.5004	NA	NA
	1-ribosyl-5-carbamoyl-2-oxo-pyridine/1-ribosyl-3-carbamoyl-4-oxo-pyridine	1	1	1	0	0.5	0.5004	NA	NA
	Cortisol sulfate	1	1	1	0	0.5	0.5004	NA	NA
	Epiandrosterone	1	1	1	0	0.5	0.5004	NA	NA
	(S)-Reticuline	1	1	1	0	0.5	0.5005	NA	NA
	16b-Hydroxyestradiol	1	1	1	0	0.5	0.5005	NA	NA
	Alloepipregnanolone	1	1	1	0	0.5	0.5005	NA	NA
	N6,N6,N6-Trimethyl-L-lysine	1	3	2	1	0.5	0.5005	NA	NA
	PG(32:1)	1	1	1	0	0.5	0.5005	NA	NA
	Dihydroferulic acidsulphate	-1	1	0	1	0.5	0.5006	NA	NA
	Dehydroepiandrosterone	1	1	1	0	0.5	0.5006	NA	NA
	N-acetylthreonine	1	1	1	0	0.5	0.5006	NA	NA
	3-Methylxanthine	-1	1	0	1	0.5	0.5007	NA	NA
	Acylcarnitine(C13:0-C9:0)	-1	1	0	1	0.5	0.5007	NA	NA
	L-Serine	-1	3	1	2	0.5	0.5007	NA	NA
	Taurolithocholic acid 3-sulfate	-1	1	0	1	0.5	0.5007	NA	NA
	2-Deoxyribonic acid	1	1	1	0	0.5	0.5007	NA	NA
	Betaine	1	1	1	0	0.5	0.5007	NA	NA
	Corticosterone	1	1	1	0	0.5	0.5007	NA	NA
	Indole-acetate	-1	1	0	1	0.5	0.5008	NA	NA
	cis-4-Octenedioic acid	1	1	1	0	0.5	0.5008	NA	NA
	N-Acetylvanilalanine	1	1	1	0	0.5	0.5008	NA	NA
	Oxalic acid	1	1	1	0	0.5	0.5008	NA	NA
	Lanosterin	-1	1	0	1	0.5	0.5009	NA	NA
	Normetanephrine	-1	1	0	1	0.5	0.5009	NA	NA
	7-Methylguanine	1	1	1	0	0.5	0.5009	NA	NA
	Cortolone	1	1	1	0	0.5	0.5009	NA	NA
	N-Acetylgalactosamine 4-sulphate	1	1	1	0	0.5	0.5009	NA	NA
	Nicotinamide ribotide	1	1	1	0	0.5	0.5009	NA	NA
	4-Deoxyerythronic acid	-1	1	0	1	0.5	0.501	NA	NA
	Phenylacetylglycine	-1	3	1	2	0.5	0.501	NA	NA
	L-Glutamic acid	1	1	1	0	0.5	0.501	NA	NA
	N-Acetylvaline	1	1	1	0	0.5	0.501	NA	NA
	O-Phosphotyrosine	1	1	1	0	0.5	0.501	NA	NA
	Pipecolic acid	1	1	1	0	0.5	0.5011	NA	NA
	Acetic acid	-1	3	1	2	0.5	0.5012	NA	NA
	Acetylamino-amino-methyluracil	-1	1	0	1	0.5	0.5012	NA	NA
	2-hydroxyestriol	1	1	1	0	0.5	0.5012	NA	NA
	C-glycosyltryptophan	-1	1	0	1	0.5	0.5013	NA	NA
	Epsilon-(gamma-Glutamyl)-lysine	-1	1	0	1	0.5	0.5013	NA	NA
	Adipic acid	1	1	1	0	0.5	0.5013	NA	NA
	N-Acetylglutamic acid	-1	1	0	1	0.5	0.5014	NA	NA
	o-cresol sulfate	-1	1	0	1	0.5	0.5014	NA	NA
	Phenol	-1	1	0	1	0.5	0.5014	NA	NA
	pregnen-diol disulfate	-1	1	0	1	0.5	0.5014	NA	NA
	1-ribosyl-N-omega-valerylhistamine	1	1	1	0	0.5	0.5014	NA	NA
	17-Hydroxyprogesterone	1	1	1	0	0.5	0.5015	NA	NA
	alpha-Amino-3-hydroxy-5-methyl-4-isoxazolepropionic acid	1	1	1	0	0.5	0.5015	NA	NA
	N-carbamyl-L-glutamic acid	1	1	1	0	0.5	0.5016	NA	NA
	D-Threitol	-1	1	0	1	0.5	0.5018	NA	NA
	Acylcarnitine C10:3	-1	1	0	1	0.5	0.5019	NA	NA
	Biopterin	-1	1	0	1	0.5	0.5019	NA	NA
	D-Xylonate	-1	3	1	2	0.5	0.5019	NA	NA
	4-acetaminophen sulfate	1	1	1	0	0.5	0.502	NA	NA
	2,5-Furandicarboxylic acid	1	1	1	0	0.5	0.5021	NA	NA
	Alpha-Hydroxyisobutyric acid	1	3	2	1	0.5	0.5021	NA	NA
	D-Tagatose	-1	1	0	1	0.5	0.5022	NA	NA
	GlutamineUreidoisobutyrate	-1	1	0	1	0.5	0.5022	NA	NA
	N-Acetylhistidine	-1	1	0	1	0.5	0.5022	NA	NA
	1-Methyluric acid	-1	1	0	1	0.5	0.5023	NA	NA
	Octenoylcarnitine	-1	1	0	1	0.5	0.5023	NA	NA
	Pyrocatechol	-1	1	0	1	0.5	0.5024	NA	NA
	2,6 Dimethylheptanoyl carnitine	-1	1	0	1	0.5	0.5025	NA	NA
	3-Mercaptolactic acid	-1	1	0	1	0.5	0.5025	NA	NA
	2-Methoxyestradiol	1	1	1	0	0.5	0.5025	NA	NA
	11-Dehydrocorticosterone	1	1	1	0	0.5	0.5026	NA	NA
	16a-Hydroxydehydroisoandrosterone	1	1	1	0	0.5	0.5026	NA	NA
	Pyrrolidonecarboxylic acid	1	1	1	0	0.5	0.5026	NA	NA
	(S)-3,4-Dihydroxybutyric acid	1	1	1	0	0.5	0.5027	NA	NA
	N-Methylhydantoin	1	1	1	0	0.5	0.5027	NA	NA
	gamma-glutamylleucine	-1	1	0	1	0.5	0.5028	NA	NA
	DL-O-Phosphoserine	1	1	1	0	0.5	0.5028	NA	NA
	Hydroxyprolyl-asparagine	1	1	1	0	0.5	0.5028	NA	NA
	Acrylamide	1	1	1	0	0.5	0.5029	NA	NA
	Hydroxyphenyllactic acid	-1	1	0	1	0.5	0.503	NA	NA
	betaine aldehydehydrate	1	1	1	0	0.5	0.503	NA	NA
	1,3-Dimethyluric acid	1	1	1	0	0.5	0.5031	NA	NA
	3-Methylhistidine	-1	1	0	1	0.5	0.5032	NA	NA
	Ethanolamine	-1	3	1	2	0.5	0.5032	NA	NA
	Pivaloylcarnitine	-1	1	0	1	0.5	0.5032	NA	NA
	sarcosineNMethylglycine	-1	1	0	1	0.5	0.5032	NA	NA
	Uridine	-1	1	0	1	0.5	0.5032	NA	NA
	4-Hydroxyestradiol	1	1	1	0	0.5	0.5032	NA	NA
	Aspartylysine	1	1	1	0	0.5	0.5032	NA	NA
	1-Methylxanthine	-1	1	0	1	0.5	0.5033	NA	NA
	p-Cresolsulfate	-1	1	0	1	0.5	0.5033	NA	NA
	Beta-Cortolone	1	1	1	0	0.5	0.5033	NA	NA
	Sumikis acid	1	1	1	0	0.5	0.5033	NA	NA
	3-Hydroxysebacic acid	1	1	1	0	0.5	0.5034	NA	NA
	N-a-Acetyl-L-arginine	1	1	1	0	0.5	0.5034	NA	NA
	Testosterone	1	1	1	0	0.5	0.5034	NA	NA
	Tetrahydrocortisol	1	1	1	0	0.5	0.5034	NA	NA
	17-Epiestriol	-1	1	0	1	0.5	0.5035	NA	NA
	D-Xylulose	1	1	1	0	0.5	0.5035	NA	NA
	Ophthalmic acid	1	1	1	0	0.5	0.5035	NA	NA
	N-carboxy-glycine	-1	1	0	1	0.5	0.5036	NA	NA
	Leucylproline	1	1	1	0	0.5	0.5036	NA	NA
	3'5'-Cyclic AMP	-1	1	0	1	0.5	0.5037	NA	NA
	4-Hydroxybenzoic acid	-1	1	0	1	0.5	0.5037	NA	NA
	Ascorbic acid	-1	1	0	1	0.5	0.5037	NA	NA
	Dimethylglycine	-1	1	0	1	0.5	0.5037	NA	NA
	p-OH-phenylacetate	-1	7	3	4	0.5	0.5037	0.65625	0.657684
	Creatine riboside	1	1	1	0	0.5	0.5038	NA	NA
	gamma-glutamylisoleucine	-1	1	0	1	0.5	0.5039	NA	NA
	D-(+)-Galacturonic acid	1	1	1	0	0.5	0.5039	NA	NA
	epiandrosterone sulfate	1	1	1	0	0.5	0.5039	NA	NA
	cis-Aconitic acid	-1	3	1	2	0.5	0.504	NA	NA
	Theobromine	-1	1	0	1	0.5	0.504	NA	NA
	Aminoadipic acid	1	1	1	0	0.5	0.504	NA	NA
	Isobutyrylglycine	-1	1	0	1	0.5	0.5041	NA	NA
	mesaconatemethylfumarate	-1	1	0	1	0.5	0.5041	NA	NA
	Cortisol	1	1	1	0	0.5	0.5041	NA	NA
	Gama-Glu-Leu	1	1	1	0	0.5	0.5042	NA	NA
	4-androsten-3beta,17beta-diol disulfate 1	-1	1	0	1	0.5	0.5043	NA	NA
	11-keto-androsterone + 11-keto-etiocholanolone	1	1	1	0	0.5	0.5043	NA	NA
	Adenosine	1	3	2	1	0.5	0.5043	NA	NA
	C16 Sphingosine	1	1	1	0	0.5	0.5043	NA	NA
	Hypotaurine	1	1	1	0	0.5	0.5043	NA	NA
	Saccharin	1	1	1	0	0.5	0.5043	NA	NA
	2-Methylbutyrylglycine	-1	1	0	1	0.5	0.5044	NA	NA
	galactitoldulcitol	-1	1	0	1	0.5	0.5044	NA	NA
	11-dehydrotetrahydrocorticosterone	1	1	1	0	0.5	0.5044	NA	NA
	2-hydroxyacetaminophen sulfate	1	1	1	0	0.5	0.5044	NA	NA
	5b-Dihydrotestosterone	1	1	1	0	0.5	0.5044	NA	NA
	Glycerophosphocholine	1	1	1	0	0.5	0.5044	NA	NA
	Phytosphingosine/hydroxysphinganine	1	1	1	0	0.5	0.5044	NA	NA
	2-Hydroxy-3-methylbutyric acid	-1	1	0	1	0.5	0.5045	NA	NA
	2-hydroxyestrone-3-methyl ether	1	1	1	0	0.5	0.5045	NA	NA
	5-Aminopentanoic acid	1	1	1	0	0.5	0.5045	NA	NA
	1-Methylhistidine	-1	1	0	1	0.5	0.5046	NA	NA
	Dopamine	1	1	1	0	0.5	0.5046	NA	NA
	Sorbitol	1	1	1	0	0.5	0.5046	NA	NA
	tryptophan betaine	-1	1	0	1	0.5	0.5047	NA	NA
	2-Isopropylmalic acid	-1	1	0	1	0.5	0.5048	NA	NA
	Hydroxybutanoic acid	-1	1	0	1	0.5	0.5048	NA	NA
	Isovalerylglycine	-1	1	0	1	0.5	0.5049	NA	NA
	4-ethylphenylsulfate	-1	1	0	1	0.5	0.505	NA	NA
	2-methoxy-17ß-estradiol	1	1	1	0	0.5	0.505	NA	NA
	2C13isotopicsignalofStachydrine	-1	1	0	1	0.5	0.505099	NA	NA
	Caprylic acidmethylester	1	1	1	0	0.5	0.505199	NA	NA
	Neopterin	1	1	1	0	0.5	0.505299	NA	NA
	Ureidopropionic acid	1	1	1	0	0.5	0.505299	NA	NA
	Ecgonine	-1	1	0	1	0.5	0.505599	NA	NA
	Isobutyryl-L-carnitine	-1	1	0	1	0.5	0.505599	NA	NA
	Androstenedione	1	1	1	0	0.5	0.505599	NA	NA
	a-cortol	1	1	1	0	0.5	0.505599	NA	NA
	Erythronic acid	-1	1	0	1	0.5	0.505699	NA	NA
	Tiglylcarnitine	-1	1	0	1	0.5	0.505699	NA	NA
	Anserine	-1	1	0	1	0.5	0.505799	NA	NA
	L-3-Phenyllactic acid	-1	1	0	1	0.5	0.505799	NA	NA
	Carnitine C9:0	1	1	1	0	0.5	0.505799	NA	NA
	Cresol	-1	1	0	1	0.5	0.505899	NA	NA
	Dihydrotestosterone	1	1	1	0	0.5	0.506099	NA	NA
	Acylcarnitine C9:1	-1	1	0	1	0.5	0.506299	NA	NA
	N-Acetylglucosamine 6-sulfate	-1	1	0	1	0.5	0.506299	NA	NA
	Trimethyluric acid	-1	1	0	1	0.5	0.506299	NA	NA
	glucopyranoside	-1	1	0	1	0.5	0.506499	NA	NA
	Guanidoacetic acid	1	1	1	0	0.5	0.506499	NA	NA
	hydroxyisovaleroyl carnitine	1	1	1	0	0.5	0.506499	NA	NA
	11ß-hydroxyandrosterone	1	1	1	0	0.5	0.506599	NA	NA
	pyroglutamine	1	1	1	0	0.5	0.506599	NA	NA
	trigonellineNmethylnicotinate	-1	1	0	1	0.5	0.506699	NA	NA
	N-Acetylglutamine	1	3	2	1	0.5	0.506699	NA	NA
	succinylcarnitine	1	1	1	0	0.5	0.506699	NA	NA
	Tiglylglycine	1	1	1	0	0.5	0.506699	NA	NA
	2-Hydroxyglutarate	1	1	1	0	0.5	0.506799	NA	NA
	3-Sialyllactose	1	1	1	0	0.5	0.507099	NA	NA
	Dihydrodeoxycorticosterone	1	1	1	0	0.5	0.507099	NA	NA
	D-Ribose	1	1	1	0	0.5	0.507199	NA	NA
	N6-Acetyl-L-lysine	1	1	1	0	0.5	0.507199	NA	NA
	Tetrahydrodeoxycortisol	1	1	1	0	0.5	0.507199	NA	NA
	Caffeic acid sulfate	1	1	1	0	0.5	0.507299	NA	NA
	Galactonic acid	-1	1	0	1	0.5	0.507499	NA	NA
	L-Cysteine	-1	1	0	1	0.5	0.507599	NA	NA
	methylglutaroylcarnitine	-1	1	0	1	0.5	0.507699	NA	NA
	Salicylic acid	-1	1	0	1	0.5	0.507899	NA	NA
	N-acetyl-D-fucosamine	-1	1	0	1	0.5	0.508399	NA	NA
	Tetrahydrocorticosterone	1	1	1	0	0.5	0.508499	NA	NA
	gamma-Glutamyl-gamma-aminobutyraldehyde	-1	1	0	1	0.5	0.508599	NA	NA
	Methanol	-1	1	0	1	0.5	0.508599	NA	NA
	3-Hydroxyanthranilic acid	-1	1	0	1	0.5	0.508799	NA	NA
	Isocitrate/citrate	-1	1	0	1	0.5	0.508799	NA	NA
	L-Leucine	-1	7	3	4	0.5	0.509299	0.65625	0.657684
	Cysteic acid	1	1	1	0	0.5	0.509299	NA	NA
	catechol sulfate	-1	1	0	1	0.5	0.509499	NA	NA
	D-chiro-Inositol	1	1	1	0	0.5	0.509599	NA	NA
	Dihydrothymine	-1	1	0	1	0.5	0.509799	NA	NA
	Glycolic acid	-1	3	1	2	0.5	0.510099	NA	NA
	taurocholenate sulfate	-1	1	0	1	0.5	0.510099	NA	NA
	thymolsulfate	-1	1	0	1	0.5	0.510099	NA	NA
	11b-Hydroxyprogesterone	1	1	1	0	0.5	0.510199	NA	NA
	Beta-Cortol	1	1	1	0	0.5	0.510199	NA	NA
	20a-hydroprogesterone	1	1	1	0	0.5	0.510399	NA	NA
	glycocholenate sulfate	-1	1	0	1	0.5	0.510599	NA	NA
	PG(34:4)	-1	1	0	1	0.5	0.510599	NA	NA
	Homocitrulline	-1	1	0	1	0.5	0.511099	NA	NA
	Acylcarnitine	1	1	1	0	0.5	0.511099	NA	NA
	Pregnanetriol	1	1	1	0	0.5	0.511199	NA	NA
	Palmitic acid	1	1	1	0	0.5	0.512999	NA	NA
	D-Glucose	0	6	3	3	0.65625	0.650485	0.65625	0.657684
	Hypoxanthine	0	6	3	3	0.65625	0.652485	0.65625	0.657684
	Creatine	0	6	3	3	0.65625	0.654285	0.65625	0.657684
	L-Tryptophan	0	6	3	3	0.65625	0.657684	0.65625	0.657684
	trans-Aconitic acid	0	4	2	2	0.6875	0.684282	NA	NA
	L-Methionine	0	4	2	2	0.6875	0.690681	NA	NA
	Nicotinic acid	0	2	1	1	0.75	0.739276	NA	NA
	Pantothenic acid	0	2	1	1	0.75	0.741976	NA	NA
	Azelaic acid	0	2	1	1	0.75	0.742376	NA	NA
	2-Hydroxyestradiol	0	2	1	1	0.75	0.742776	NA	NA
	Proline betaine	0	2	1	1	0.75	0.742876	NA	NA
	Indoxyl	0	2	1	1	0.75	0.743076	NA	NA
	L-Glutamine	0	2	1	1	0.75	0.745575	NA	NA
	Tartaric acid	0	2	1	1	0.75	0.745775	NA	NA
	Citrulline	0	2	1	1	0.75	0.745875	NA	NA
	N-Alpha-acetyllysine	0	2	1	1	0.75	0.746175	NA	NA
	5-Hydroxy-L-tryptophan	0	2	1	1	0.75	0.746275	NA	NA
	Butyrylcarnitine	0	2	1	1	0.75	0.746575	NA	NA
	2-Phenylacetamide	0	2	1	1	0.75	0.746775	NA	NA
	D-Fructose	0	2	1	1	0.75	0.747075	NA	NA
	Xanthosine	0	2	1	1	0.75	0.747375	NA	NA
	4-Pyridoxic acid	0	2	1	1	0.75	0.748175	NA	NA
	Mevalonic acid	0	2	1	1	0.75	0.748175	NA	NA
	L-Aspartic acid	0	2	1	1	0.75	0.748375	NA	NA
	Pyridoxal	0	2	1	1	0.75	0.748475	NA	NA
	D-Glucuronic acid	0	2	1	1	0.75	0.748675	NA	NA
	5-Hydroxyindoleacetic acid	0	2	1	1	0.75	0.748875	NA	NA
	N2,N2-Dimethylguanosine	0	2	1	1	0.75	0.749975	NA	NA
	Cortisone	0	2	1	1	0.75	0.750375	NA	NA
	D-Galactose	0	2	1	1	0.75	0.750875	NA	NA
	Indolelactic acid	0	2	1	1	0.75	0.750975	NA	NA
	Decadienylcarnitine	0	2	1	1	0.75	0.751275	NA	NA
	Indoleacetic acid	0	2	1	1	0.75	0.751675	NA	NA
	Malic acid	0	2	1	1	0.75	0.751675	NA	NA
	3-Hydroxyhippuric acid	0	2	1	1	0.75	0.751775	NA	NA
	Isocitric acid	0	2	1	1	0.75	0.751775	NA	NA
	Dihydrouracil	0	2	1	1	0.75	0.752075	NA	NA
	D-Mannose	0	2	1	1	0.75	0.752375	NA	NA
	7-Methylxanthine	0	2	1	1	0.75	0.752975	NA	NA
	(S)-3-Hydroxyisobutyric acid	0	2	1	1	0.75	0.753275	NA	NA
	D-Xylitol	0	2	1	1	0.75	0.753275	NA	NA
	2-Furoylglycine	0	2	1	1	0.75	0.753775	NA	NA
	Gluconic acid	0	2	1	1	0.75	0.754075	NA	NA
	Alpha-N-Phenylacetyl-L-glutamine	0	2	1	1	0.75	0.754375	NA	NA
	Choline	0	2	1	1	0.75	0.754575	NA	NA
	Octanoylcarnitine	0	2	1	1	0.75	0.755174	NA	NA
	3-Hydroxymethylglutaric acid	0	2	1	1	0.75	0.755674	NA	NA
	Vanillylmandelic acid	0	2	1	1	0.75	0.755674	NA	NA
	Decanoylcarnitine	0	2	1	1	0.75	0.756874	NA	NA
	Decenoylcarnitine	0	2	1	1	0.75	0.757274	NA	NA
	17a-Estradiol	0	0	0	0	1	1	NA	NA
	2-hydroxy-17ß-estradiol	0	0	0	0	1	1	NA	NA
	2-Hydroxyestrone	0	0	0	0	1	1	NA	NA
	3b,17b-Dihydroxyetiocholane	0	0	0	0	1	1	NA	NA
	4-Hydroxyestrone	0	0	0	0	1	1	NA	NA
	4-methoxy-17ß-estradiol	0	0	0	0	1	1	NA	NA
	5a-Pregnane-3,20-dione	0	0	0	0	1	1	NA	NA
	5a-androstan-3a,17a-diol	0	0	0	0	1	1	NA	NA
	5a-androstan-3a,17ß-diol	0	0	0	0	1	1	NA	NA
	5a-androstan-3ß,17ß-diol	0	0	0	0	1	1	NA	NA
	5ß-androstan-3a,17a-diol	0	0	0	0	1	1	NA	NA
	5ß-androstan-3ß,17a-diol	0	0	0	0	1	1	NA	NA
	5ß-dihydroprogesterone	0	0	0	0	1	1	NA	NA
	Allopregnanolone	0	0	0	0	1	1	NA	NA
	Androstanedione	0	0	0	0	1	1	NA	NA
	Cholesterol	0	0	0	0	1	1	NA	NA
	Deoxycorticosterone	0	0	0	0	1	1	NA	NA
	Desmosterol	0	0	0	0	1	1	NA	NA
	Epidihydrotestosterone	0	0	0	0	1	1	NA	NA
	Epipregnanolone	0	0	0	0	1	1	NA	NA
	Indolylacryloylglycine	0	0	0	0	1	1	NA	NA
	Pregnanediol	0	0	0	0	1	1	NA	NA
	Pregnanolone	0	0	0	0	1	1	NA	NA
	Tetrahydrocortisone	0	0	0	0	1	1	NA	NA
	Tetrahydrodeoxycorticosterone	0	0	0	0	1	1	NA	NA
	Valeric acid	0	0	0	0	1	1	NA	NA
	t-Methylhistidine	0	0	0	0	1	1	NA	NA
	NA (not applicable): adjusted p-values were not calculated for metabolites reported in less than 6 cohorts.
