# Supplementary material for: Meta‐analysis of clinical metabolic profiling studies in cancer: challenges and opportunities
Source: EMBO Mol Med. 2016 Sep 6;8(10):1134–42. doi: 10.15252/emmm.201606798 (PMC5048364; doi:10.15252/emmm.201606798)
Supplement: Supplementary file 5 — Table EV4 [file EMMM-8-1134-s005.xls]

## Sheet: Sheet1
	Table EV4. Metabolic profiling in cancer: vote counting results in blood
	Metabolites	vote count	number of studies that report on the metabolite	number of studies that report the metabolite as increased	number of studies that report the metabolite as decreased	p-values (binomial)	p-values (permutation)	multiple testing adjusted p-values (binomial) for metabolites reported at least 6 times	multiple testing adjusted p-values (permutation) for metabolites reported at least 6 times
	L-Tryptophan	-22	26	2	24	5.24521e-06	4.9995e-05	0.000314713	0.00149985
	L-Glutamine	-18	26	4	22	0.000266761	4.9995e-05	0.00800282	0.00149985
	L-Histidine	-14	18	2	16	0.000656128	0.000349965	0.0131226	0.0069993
	L-Tyrosine	-12	26	7	19	0.0144796	0.0136486	0.124111	0.124702
	L-Methionine	-11	21	5	16	0.0133018	0.0145485	0.124111	0.124702
	Alanine	-9	21	6	15	0.0391769	0.0368463	0.213692	0.20098
	L-Threonine	-8	20	6	14	0.0576591	0.0586441	0.25	0.251332
	LysoPC(18:0)	-8	14	3	11	0.0286865	0.0269473	0.191243	0.179649
	L-Valine	-7	27	10	17	0.123894	0.130337	0.323202	0.340009
	LysoPC(14:0)	-7	7	0	7	0.0078125	0.00864914	0.09375	0.10379
	Creatine	-6	10	2	8	0.0546875	0.0514449	0.25	0.251332
	LysoPC(16:0)	-6	12	3	9	0.072998	0.0721428	0.25764	0.270535
	Citrulline	-5	5	0	5	0.03125	0.0278472	NA	NA
	Docosahexaenoic acid	-5	5	0	5	0.03125	0.0313469	NA	NA
	Glycine	-5	19	7	12	0.179642	0.175932	0.449104	0.439831
	L-Leucine	-5	25	10	15	0.212178	0.206129	0.460025	0.460614
	LysoPC(18:2(9Z,12Z))	-5	5	0	5	0.03125	0.0285471	NA	NA
	Deoxycholic acid glycine conjugate	-4	6	1	5	0.109375	0.109439	0.308949	0.312923
	Glyceric acid	-4	6	1	5	0.109375	0.10444	0.308949	0.312923
	LysoPC(20:4(5Z,8Z,11Z,14Z))	-4	4	0	4	0.0625	0.0629437	NA	NA
	Propionylcarnitine	-4	4	0	4	0.0625	0.0678432	NA	NA
	Alpha-Tocopherol	-3	3	0	3	0.125	0.121838	NA	NA
	Betaine	-3	5	1	4	0.1875	0.185031	NA	NA
	Carnitine	-3	7	2	5	0.226562	0.221428	0.460025	0.460614
	Citric acid	-3	25	11	14	0.345019	0.348315	0.460025	0.460614
	Decenoylcarnitine	-3	3	0	3	0.125	0.123638	NA	NA
	Indolelactic acid	-3	5	1	4	0.1875	0.186531	NA	NA
	L-Asparagine	-3	11	4	7	0.274414	0.277722	0.460025	0.460614
	L-Kynurenine	-3	5	1	4	0.1875	0.190731	NA	NA
	L-Lysine	-3	19	8	11	0.323803	0.324418	0.460025	0.460614
	Leucine/Isoleucine	-3	3	0	3	0.125	0.123138	NA	NA
	LysoPC(16:1(9Z))	-3	3	0	3	0.125	0.126537	NA	NA
	LysoPC(18:1(9Z))	-3	5	1	4	0.1875	0.181232	NA	NA
	LysoPC(18:1)	-3	3	0	3	0.125	0.122138	NA	NA
	LysoPC(18:3(9Z,12Z,15Z))	-3	3	0	3	0.125	0.128937	NA	NA
	LysoPC(20:2(11Z,14Z))	-3	3	0	3	0.125	0.122338	NA	NA
	LysoPC(20:3(8Z,11Z,14Z))	-3	3	0	3	0.125	0.128237	NA	NA
	Methanol	-3	3	0	3	0.125	0.121338	NA	NA
	Methylcysteine	-3	3	0	3	0.125	0.128637	NA	NA
	Octanoylcarnitine	-3	3	0	3	0.125	0.120838	NA	NA
	Ornithine	-3	11	4	7	0.274414	0.279122	0.460025	0.460614
	Pipecolic acid	-3	3	0	3	0.125	0.118138	NA	NA
	Uric acid	-3	13	5	8	0.290527	0.283522	0.460025	0.460614
	Xanthine	-3	3	0	3	0.125	0.124538	NA	NA
	1,3,7-Trimethyluric acid	-2	2	0	2	0.25	0.253325	NA	NA
	3-Amino-2-piperidone	-2	2	0	2	0.25	0.252225	NA	NA
	4-Hydroxyproline	-2	6	2	4	0.34375	0.342216	0.460025	0.460614
	4-Pyridoxic acid	-2	2	0	2	0.25	0.253025	NA	NA
	4-Trimethylammoniobutanoic acid	-2	2	0	2	0.25	0.254325	NA	NA
	Aminomalonic acid	-2	2	0	2	0.25	0.250225	NA	NA
	Arabinose	-2	2	0	2	0.25	0.253025	NA	NA
	Beta-Alanine	-2	4	1	3	0.3125	0.315218	NA	NA
	catechol sulfate	-2	2	0	2	0.25	0.245125	NA	NA
	Cholesterol	-2	8	3	5	0.363281	0.358414	0.463763	0.460614
	Citraconic acid	-2	2	0	2	0.25	0.259324	NA	NA
	D-Arabitol	-2	2	0	2	0.25	0.253425	NA	NA
	D-Xylose	-2	2	0	2	0.25	0.250825	NA	NA
	Decanoylcarnitine	-2	6	2	4	0.34375	0.353415	0.460025	0.460614
	Deoxycholic acid	-2	2	0	2	0.25	0.246625	NA	NA
	Erythritol	-2	2	0	2	0.25	0.254625	NA	NA
	Gamma-Aminobutyric acid	-2	2	0	2	0.25	0.252025	NA	NA
	gamma-glutamylmethionine	-2	2	0	2	0.25	0.253925	NA	NA
	Gamma-Glutamyltyrosine	-2	2	0	2	0.25	0.245025	NA	NA
	Glutamylphenylalanine	-2	2	0	2	0.25	0.251825	NA	NA
	Glycerol 3-phosphate	-2	4	1	3	0.3125	0.317018	NA	NA
	Glycochenodeoxycholate-3-sulfate	-2	2	0	2	0.25	0.251725	NA	NA
	Glycolic acid	-2	6	2	4	0.34375	0.349815	0.460025	0.460614
	Hippuric acid	-2	4	1	3	0.3125	0.30102	NA	NA
	Hydrocinnamic acid	-2	2	0	2	0.25	0.248625	NA	NA
	indolepropionate	-2	2	0	2	0.25	0.245725	NA	NA
	Inositol	-2	2	0	2	0.25	0.243726	NA	NA
	Isovaleric acid	-2	2	0	2	0.25	0.246725	NA	NA
	Linoleylcarnitine	-2	2	0	2	0.25	0.256724	NA	NA
	LysoPC(15:0)	-2	2	0	2	0.25	0.252425	NA	NA
	LysoPC(18:2)	-2	4	1	3	0.3125	0.309519	NA	NA
	LysoPC(20:1(11Z))	-2	2	0	2	0.25	0.252725	NA	NA
	LysoPC(20:5)	-2	4	1	3	0.3125	0.316118	NA	NA
	LysoPC(22:6(4Z,7Z,10Z,13Z,16Z,19Z))	-2	2	0	2	0.25	0.241826	NA	NA
	LysoPC(P-18:0)	-2	2	0	2	0.25	0.253125	NA	NA
	LysoPC(P-18:1(9Z))	-2	2	0	2	0.25	0.250025	NA	NA
	LysoPE(18:2(9Z,12Z)/0:0)	-2	2	0	2	0.25	0.245625	NA	NA
	Methylsuccinic acid	-2	2	0	2	0.25	0.245725	NA	NA
	Myoinositol	-2	2	0	2	0.25	0.249825	NA	NA
	N6-Acetyl-L-lysine	-2	2	0	2	0.25	0.245125	NA	NA
	Octadecanamide	-2	2	0	2	0.25	0.247425	NA	NA
	Paraxanthine	-2	2	0	2	0.25	0.252525	NA	NA
	Pregnenolone sulfate	-2	2	0	2	0.25	0.246925	NA	NA
	Pyroglutamic acid	-2	8	3	5	0.363281	0.360814	0.463763	0.460614
	Scyllitol	-2	2	0	2	0.25	0.246325	NA	NA
	Serotonin	-2	2	0	2	0.25	0.244826	NA	NA
	Sucrose	-2	2	0	2	0.25	0.243726	NA	NA
	Tetracosanoic acid	-2	2	0	2	0.25	0.252325	NA	NA
	Threonic acid	-2	2	0	2	0.25	0.245925	NA	NA
	Trimethylamine N-oxide	-2	2	0	2	0.25	0.252025	NA	NA
	(Glc)3 (GlcNAc)2 (Man)9 (Asn)1	-1	1	0	1	0.5	0.4979	NA	NA
	(S)-3,4-Dihydroxybutyric acid	-1	1	0	1	0.5	0.4987	NA	NA
	1-(alpha-Methyl-4-(2-methylpropyl)benzeneacetate)-beta-D-Glucopyranuronic acid	-1	1	0	1	0.5	0.493101	NA	NA
	1-Arachidonoyl glycerol	-1	1	0	1	0.5	0.4977	NA	NA
	1-linoleoylglycerophosphoethanolamine	-1	1	0	1	0.5	0.5008	NA	NA
	1-Methylguanine	-1	1	0	1	0.5	0.4994	NA	NA
	1-Methylguanosine	-1	1	0	1	0.5	0.4994	NA	NA
	1-Methylinosine	-1	1	0	1	0.5	0.4981	NA	NA
	1-Methylxanthine	-1	1	0	1	0.5	0.491201	NA	NA
	1-myristoylglycerophosphocholine	-1	1	0	1	0.5	0.5015	NA	NA
	1-oleoylglycerophosphoethanolamine	-1	1	0	1	0.5	0.5027	NA	NA
	1-palmitoleoylglycerophosphocholine	-1	1	0	1	0.5	0.4985	NA	NA
	1-palmitoylglycerophosphoethanolamine	-1	1	0	1	0.5	0.494701	NA	NA
	1-palmitoylglycerophosphoinositol	-1	1	0	1	0.5	0.5004	NA	NA
	1-palmitoylplasmenylethanolamine	-1	1	0	1	0.5	0.4987	NA	NA
	1-propene	-1	1	0	1	0.5	0.5017	NA	NA
	1-stearoylglycerophosphoethanolamine	-1	1	0	1	0.5	0.4984	NA	NA
	1,2,4-Benzenetricarboxylicacid	-1	1	0	1	0.5	0.505299	NA	NA
	1,3-dihydroxy-2,4(1H,3H)-pyrimidinedione	-1	1	0	1	0.5	0.4952	NA	NA
	1,7-dimethylurate	-1	1	0	1	0.5	0.506899	NA	NA
	10,13-Octadecadienoicacid	-1	1	0	1	0.5	0.505699	NA	NA
	12-Hydroxy-12-octadecanoylcarnitine	-1	1	0	1	0.5	0.483302	NA	NA
	12:0Cholesterylester	-1	1	0	1	0.5	0.4967	NA	NA
	14Cholesterylester	-1	1	0	1	0.5	0.4976	NA	NA
	16:2Cholesterylester	-1	1	0	1	0.5	0.506499	NA	NA
	16:3Cholesterylester	-1	1	0	1	0.5	0.490901	NA	NA
	16Z-pentacosenoicacid	-1	1	0	1	0.5	0.494001	NA	NA
	18:3Cholesterylester	-1	1	0	1	0.5	0.5018	NA	NA
	2-Amino-4-hydroxy-pteridinone	-1	1	0	1	0.5	0.492201	NA	NA
	2-Deoxyribonic acid	-1	1	0	1	0.5	0.494301	NA	NA
	2-docosahexaenoylglycerophosphocholine	-1	1	0	1	0.5	0.5003	NA	NA
	2-ethylhexanoate	-1	1	0	1	0.5	0.5007	NA	NA
	2-Ethylhexanoic acid	-1	1	0	1	0.5	0.4952	NA	NA
	2-Furoylglycine	-1	1	0	1	0.5	0.505	NA	NA
	2-Hydroxy-3-methylpentanoic acid	-1	1	0	1	0.5	0.493701	NA	NA
	2-Hydroxycinnamic acid	-1	1	0	1	0.5	0.4987	NA	NA
	2-Hydroxyglutaric acid	-1	1	0	1	0.5	0.5027	NA	NA
	2-linoleoylglycerophosphocholine	-1	1	0	1	0.5	0.5031	NA	NA
	2-linoleoylglycerophosphoethanolamine	-1	1	0	1	0.5	0.4976	NA	NA
	2-methoxyacetaminophen glucuronide	-1	1	0	1	0.5	0.5018	NA	NA
	2-methoxyacetaminophen sulfate	-1	1	0	1	0.5	0.4988	NA	NA
	2-Methylbutyroylcarnitine	-1	1	0	1	0.5	0.4991	NA	NA
	2-myristoylglycerophosphocholine	-1	1	0	1	0.5	0.506299	NA	NA
	2-O-Mesylarabinose	-1	1	0	1	0.5	0.5018	NA	NA
	2-oleoylglycerophosphoethanolamine	-1	1	0	1	0.5	0.494101	NA	NA
	2-palmitoleoylglycerophosphocholine	-1	1	0	1	0.5	0.498	NA	NA
	2-palmitoylglycerophosphoethanolamine	-1	1	0	1	0.5	0.4994	NA	NA
	2-piperidine carboxylic acid	-1	1	0	1	0.5	0.4957	NA	NA
	2-Piperidinone	-1	1	0	1	0.5	0.5006	NA	NA
	2-Pyrrolidinone	-1	1	0	1	0.5	0.492901	NA	NA
	2,2-Bipyridine	-1	1	0	1	0.5	0.505	NA	NA
	2,3-dihydroxyl-propanoic acid	-1	1	0	1	0.5	0.504	NA	NA
	2,3,4-Trihydroxybutyric acid	-1	1	0	1	0.5	0.5003	NA	NA
	2,4-Diaminobutyric acid	-1	1	0	1	0.5	0.494701	NA	NA
	2,6 Dimethylheptanoyl carnitine	-1	1	0	1	0.5	0.491901	NA	NA
	24-keto-25dehydrocholesterol	-1	1	0	1	0.5	0.5028	NA	NA
	25-Hydroxycholesterol	-1	1	0	1	0.5	0.5026	NA	NA
	27-Hydroxycholesterol	-1	1	0	1	0.5	0.4954	NA	NA
	2deoxyerythritol	-1	1	0	1	0.5	0.5022	NA	NA
	2R-hydroxy-hexacosanoicacid	-1	1	0	1	0.5	0.492401	NA	NA
	3-(3-Hydroxyphenyl)propanoic acid	-1	1	0	1	0.5	0.5017	NA	NA
	3-(4-Hydroxyphenyl)lactate	-1	1	0	1	0.5	0.5025	NA	NA
	3-Aminoisobutanoic acid	-1	1	0	1	0.5	0.509799	NA	NA
	3-carboxy-4-methyl-5-propyl-2-furanpropanoate (CMPF)	-1	1	0	1	0.5	0.506899	NA	NA
	3-Hydroxyhippuric acid	-1	1	0	1	0.5	0.511799	NA	NA
	3-Hydroxytetradecanedioic acid	-1	1	0	1	0.5	0.506099	NA	NA
	3-Methylxanthine	-1	1	0	1	0.5	0.5013	NA	NA
	3-O-Methyl-L-DOPA	-1	1	0	1	0.5	0.506899	NA	NA
	3-Oxohexadecanoic acid	-1	1	0	1	0.5	0.4964	NA	NA
	3,6-anhydrogalactose	-1	1	0	1	0.5	0.506499	NA	NA
	3,6-dihydroxy pyrazine	-1	1	0	1	0.5	0.4988	NA	NA
	3ß, 6ß-Dihydroxy-5ß-cholan-24-oic acid	-1	1	0	1	0.5	0.498	NA	NA
	4-Hydroxy-3-methylbenzoic acid	-1	1	0	1	0.5	0.5002	NA	NA
	4-ketoglucose	-1	1	0	1	0.5	0.493701	NA	NA
	4-Methyl-2-oxopentanoate	-1	1	0	1	0.5	0.4986	NA	NA
	4-vinylphenol sulfate	-1	1	0	1	0.5	0.494501	NA	NA
	4Cetamidobutanoic acid	-1	1	0	1	0.5	0.4984	NA	NA
	4Cetaminophen sulfate	-1	1	0	1	0.5	0.4983	NA	NA
	5-diene	-1	1	0	1	0.5	0.494901	NA	NA
	5-Hydroxy-L-tryptophan	-1	3	1	2	0.5	0.505199	NA	NA
	5-Hydroxyindoleacetic acid	-1	1	0	1	0.5	0.5042	NA	NA
	5-Isopropyl-2-methylphenol	-1	1	0	1	0.5	0.506999	NA	NA
	5alpha-pregnan-3alpha,20beta-diol disulfate 1	-1	1	0	1	0.5	0.4959	NA	NA
	5alpha-pregnan-3beta,20alpha-diol disulfate	-1	1	0	1	0.5	0.4953	NA	NA
	5b-Cyprinol sulfate	-1	1	0	1	0.5	0.507599	NA	NA
	6-hydroxypentadecanedioic acid	-1	1	0	1	0.5	0.5004	NA	NA
	7-Methylguanine	-1	1	0	1	0.5	0.494901	NA	NA
	7-Methylxanthine	-1	1	0	1	0.5	0.502	NA	NA
	7 alpha-Hydroxy-3-oxo-4-cholestenoate	-1	1	0	1	0.5	0.5002	NA	NA
	9-Octadecanamide	-1	1	0	1	0.5	0.5038	NA	NA
	Abscisic acid	-1	1	0	1	0.5	0.494101	NA	NA
	Acetaminophen	-1	1	0	1	0.5	0.5003	NA	NA
	Acetic acid	-1	11	5	6	0.5	0.4965	0.508475	0.512847
	Acetylphosphate	-1	1	0	1	0.5	0.505	NA	NA
	Adipicdihydroxamicacidmonohydrate	-1	1	0	1	0.5	0.4977	NA	NA
	Alanylalanine	-1	1	0	1	0.5	0.502	NA	NA
	Aminoadipic acid	-1	1	0	1	0.5	0.5026	NA	NA
	Androsterone sulfate	-1	3	1	2	0.5	0.4988	NA	NA
	Arachidonic acid	-1	11	5	6	0.5	0.4986	0.508475	0.512847
	Atenolol	-1	1	0	1	0.5	0.4957	NA	NA
	Azelaic acid	-1	3	1	2	0.5	0.4958	NA	NA
	Behenic acid	-1	1	0	1	0.5	0.492801	NA	NA
	Benzeneacetonitrile	-1	1	0	1	0.5	0.498	NA	NA
	Beta-Sitosterol	-1	1	0	1	0.5	0.492501	NA	NA
	bilirubin (E,Z or Z,E)	-1	1	0	1	0.5	0.508099	NA	NA
	bilirubin (Z,Z)	-1	1	0	1	0.5	0.4973	NA	NA
	carboxymethylpropyl furanpropanoic acid	-1	1	0	1	0.5	0.486701	NA	NA
	CE(14:1(9Z))	-1	1	0	1	0.5	0.497	NA	NA
	CE(20:4(8Z,11Z,14Z,17Z))	-1	1	0	1	0.5	0.5006	NA	NA
	Cer(d14:1(4E)/20:0(2OH))	-1	1	0	1	0.5	0.507899	NA	NA
	Cer(d16:1(4E)/18:1(9Z)(2OH))	-1	1	0	1	0.5	0.5019	NA	NA
	Cer(d16:2(4E,6E)/20:1(11Z)(2OH))	-1	1	0	1	0.5	0.5017	NA	NA
	Cer(d18:2/15:0)	-1	1	0	1	0.5	0.4981	NA	NA
	Cer(t18:0/16:0)	-1	1	0	1	0.5	0.507499	NA	NA
	Ceramides(42:0)	-1	1	0	1	0.5	0.4985	NA	NA
	CerP(d18:1/12:0)	-1	1	0	1	0.5	0.5022	NA	NA
	Cholesterol/LDL/VLDL (CH3)	-1	1	0	1	0.5	0.510499	NA	NA
	Cholestra-3	-1	1	0	1	0.5	0.494401	NA	NA
	Choline	-1	13	6	7	0.5	0.5007	0.508475	0.512847
	cis-5,8,11,14,17- Eicosapentaenoic acid	-1	1	0	1	0.5	0.5005	NA	NA
	citronellol glucuronide	-1	1	0	1	0.5	0.506999	NA	NA
	Cotinine	-1	1	0	1	0.5	0.5035	NA	NA
	Cysteine	-1	7	3	4	0.5	0.4958	0.508475	0.512847
	Cytosine	-1	1	0	1	0.5	0.502	NA	NA
	D-Aspartic acid	-1	1	0	1	0.5	0.5035	NA	NA
	d-Fructopyranose	-1	1	0	1	0.5	0.503	NA	NA
	D-Fructose	-1	1	0	1	0.5	0.493501	NA	NA
	D-Galactose	-1	1	0	1	0.5	0.4999	NA	NA
	D-Glucosyldi-hydrosphingosine	-1	1	0	1	0.5	0.513099	NA	NA
	D-Leucic acid	-1	1	0	1	0.5	0.514299	NA	NA
	D-Pantothenoyl-L-cysteine	-1	1	0	1	0.5	0.491601	NA	NA
	D-Ribose 5-phosphate	-1	1	0	1	0.5	0.509899	NA	NA
	D-Ribulose	-1	1	0	1	0.5	0.5008	NA	NA
	D-Threitol	-1	1	0	1	0.5	0.4965	NA	NA
	Demethylphylloquinone	-1	1	0	1	0.5	0.4994	NA	NA
	Deoxyguanosine	-1	1	0	1	0.5	0.4953	NA	NA
	Deoxyuridine	-1	1	0	1	0.5	0.489301	NA	NA
	Desmosine	-1	1	0	1	0.5	0.4969	NA	NA
	DG(12:0/16:0/0:0)[iso2]	-1	1	0	1	0.5	0.4961	NA	NA
	DG(12:0/16:1(9Z)/0:0)[iso2]	-1	1	0	1	0.5	0.4952	NA	NA
	DG(15:0/16:0/0:0)	-1	1	0	1	0.5	0.498	NA	NA
	DG(15:0/22:4(7Z,10Z,13Z,16Z)/0:0)	-1	1	0	1	0.5	0.4976	NA	NA
	DG(16:0/16:0/0:0)	-1	1	0	1	0.5	0.516198	NA	NA
	DG(16:0/17:2(9Z,12Z)/0:0)	-1	1	0	1	0.5	0.4985	NA	NA
	DG(16:0/18:2(9Z,12Z)/0:0)[iso2]	-1	1	0	1	0.5	0.4985	NA	NA
	DG(16:0/18:3(6Z,9Z,12Z)/0:0)	-1	1	0	1	0.5	0.505899	NA	NA
	DG(16:0/18:4(6Z,9Z,12Z,15Z)/0:0)	-1	1	0	1	0.5	0.5029	NA	NA
	DG(16:0/20:4(8Z,11Z,14Z,17Z)/0:0)	-1	1	0	1	0.5	0.5013	NA	NA
	DG(16:0e/18:0/0:0)	-1	1	0	1	0.5	0.5009	NA	NA
	DG(16:1(9Z)/14:1(9Z)/0:0)	-1	1	0	1	0.5	0.4952	NA	NA
	DG(16:1(9Z)/15:0/0:0)	-1	1	0	1	0.5	0.4984	NA	NA
	DG(16:1(9Z)/16:1(9Z)/0:0)	-1	1	0	1	0.5	0.505199	NA	NA
	DG(16:1(9Z)/18:1(11Z)/0:0)	-1	1	0	1	0.5	0.5013	NA	NA
	DG(16:1(9Z)/18:4(6Z,9Z,12Z,15Z)/0:0)	-1	1	0	1	0.5	0.4971	NA	NA
	DG(17:2(9Z,12Z)/22:3(10Z,13Z,16Z)/0:0)[iso2]	-1	1	0	1	0.5	0.505499	NA	NA
	DG(18:0/0:0/18:2n6)	-1	1	0	1	0.5	0.506099	NA	NA
	DG(18:0/16:0/0:0)	-1	1	0	1	0.5	0.510699	NA	NA
	DG(18:0/22:5(4Z,7Z,10Z,13Z,16Z)/0:0)	-1	1	0	1	0.5	0.5031	NA	NA
	DG(18:1(11E)/16:0/0:0)	-1	1	0	1	0.5	0.4975	NA	NA
	DG(18:1(9Z)/15:0/0:0)	-1	1	0	1	0.5	0.5024	NA	NA
	DG(18:2(9Z,12Z)/16:1(9Z)/0:0)	-1	1	0	1	0.5	0.4955	NA	NA
	DG(18:2n6/0:0/18:3n6)	-1	1	0	1	0.5	0.5034	NA	NA
	DG(18:3(6Z,9Z,12Z)/14:0/0:0)	-1	1	0	1	0.5	0.490801	NA	NA
	DG(18:3(6Z,9Z,12Z)/16:1(9Z)/0:0)	-1	1	0	1	0.5	0.506299	NA	NA
	DG(18:3(6Z,9Z,12Z)/22:1(13Z)/0:0)	-1	1	0	1	0.5	0.5007	NA	NA
	DG(18:4(6Z,9Z,12Z,15Z)/15:0/0:0)	-1	1	0	1	0.5	0.496	NA	NA
	DG(18:4(6Z,9Z,12Z,15Z)/19:0/0:0)[iso2]	-1	1	0	1	0.5	0.5027	NA	NA
	DG(20:3(8Z,11Z,14Z)/14:0/0:0)	-1	1	0	1	0.5	0.5042	NA	NA
	DG(20:3(8Z,11Z,14Z)/22:3(10Z,13Z,16Z)/0:0)[iso2]	-1	1	0	1	0.5	0.5033	NA	NA
	DG(22:1n9/0:0/20:2n6)	-1	1	0	1	0.5	0.5017	NA	NA
	DG(22:5(4Z,7Z,10Z,13Z,16Z)/22:4(7Z,10Z,13Z,16Z)/0:0)	-1	1	0	1	0.5	0.506499	NA	NA
	DG(22:5(7Z,10Z,13Z,16Z,19Z)/22:5(4Z,7Z,10Z,13Z,16Z)/0:0)	-1	1	0	1	0.5	0.5043	NA	NA
	DG(22:6(4Z,7Z,10Z,13Z,16Z,19Z)/22:2(13Z,16Z)/0:0)	-1	1	0	1	0.5	0.4994	NA	NA
	DG(P-14:0/18:1(9Z))	-1	1	0	1	0.5	0.5024	NA	NA
	dimethylarginine (SDMA + ADMA)	-1	1	0	1	0.5	0.513099	NA	NA
	Dimethylglycine	-1	3	1	2	0.5	0.4987	NA	NA
	Diphenhydramine	-1	1	0	1	0.5	0.492501	NA	NA
	Docosanedioic acid	-1	1	0	1	0.5	0.5032	NA	NA
	Docosatetraenoic acid	-1	1	0	1	0.5	0.494001	NA	NA
	Dodecanoic acid	-1	5	2	3	0.5	0.5046	NA	NA
	DSGEGDFXAEGGGVR	-1	1	0	1	0.5	0.4961	NA	NA
	Ergothioneine	-1	1	0	1	0.5	0.4965	NA	NA
	Erythronic acid	-1	1	0	1	0.5	0.5007	NA	NA
	erythronicacidlactone	-1	1	0	1	0.5	0.4979	NA	NA
	Ethanol	-1	1	0	1	0.5	0.4959	NA	NA
	Fatty acids double bounds	-1	1	0	1	0.5	0.509299	NA	NA
	Galactitol	-1	1	0	1	0.5	0.5045	NA	NA
	Gamma-CEHC	-1	1	0	1	0.5	0.4993	NA	NA
	gamma-glutamyltryptophan	-1	1	0	1	0.5	0.494801	NA	NA
	Gentisic acid	-1	1	0	1	0.5	0.4974	NA	NA
	GlcCer(d15:2(4E,6E)/18:0)	-1	1	0	1	0.5	0.5027	NA	NA
	GlcCer(d16:2(4E,6E)/18:0(2OH))	-1	1	0	1	0.5	0.488601	NA	NA
	GlcCer(d18:1/18:0)	-1	1	0	1	0.5	0.505699	NA	NA
	Glucosamine	-1	1	0	1	0.5	0.4964	NA	NA
	Glucose 6-phosphate	-1	1	0	1	0.5	0.5044	NA	NA
	Glutamylalanine	-1	1	0	1	0.5	0.4984	NA	NA
	glutaroylcarnitine	-1	1	0	1	0.5	0.507899	NA	NA
	Glycerol 1-hexadecanoate	-1	1	0	1	0.5	0.4963	NA	NA
	Glycerophosphocholine	-1	3	1	2	0.5	0.506999	NA	NA
	glycocholenate sulfate	-1	1	0	1	0.5	0.4998	NA	NA
	Glycolaldehyde	-1	1	0	1	0.5	0.4966	NA	NA
	GPSer(18:0/18:1(9Z))	-1	1	0	1	0.5	0.4996	NA	NA
	Grycylvaline	-1	1	0	1	0.5	0.5034	NA	NA
	Guanosine	-1	1	0	1	0.5	0.4993	NA	NA
	Heme	-1	1	0	1	0.5	0.492501	NA	NA
	Hexacosanedioicacid	-1	1	0	1	0.5	0.491401	NA	NA
	Hexadecanedioicacidmono-L-carnitineester	-1	1	0	1	0.5	0.4982	NA	NA
	Hexadecanoylcarnitine	-1	1	0	1	0.5	0.5019	NA	NA
	HexCer(d18:1/14:0)	-1	1	0	1	0.5	0.4988	NA	NA
	HexCer(d18:1/16:0)	-1	1	0	1	0.5	0.5002	NA	NA
	HexCer(d18:1/18:0)	-1	1	0	1	0.5	0.4989	NA	NA
	HexCer(d18:1/20:0)	-1	1	0	1	0.5	0.4959	NA	NA
	HexCer(d18:1/24:1)	-1	1	0	1	0.5	0.5001	NA	NA
	HexCer(d18:2/20:0)	-1	1	0	1	0.5	0.5041	NA	NA
	HexCer(d18:2/24:0)	-1	1	0	1	0.5	0.491001	NA	NA
	Homocysteine	-1	1	0	1	0.5	0.5029	NA	NA
	hydroxyisovaleroyl	-1	1	0	1	0.5	0.5006	NA	NA
	Hydroxyoctanoic acid	-1	1	0	1	0.5	0.4974	NA	NA
	hydroxyvaleric acid	-1	1	0	1	0.5	0.4991	NA	NA
	Hypoxanthine	-1	3	1	2	0.5	0.5024	NA	NA
	Ibuprofen	-1	1	0	1	0.5	0.505499	NA	NA
	Iminodiacetic acid	-1	1	0	1	0.5	0.4955	NA	NA
	Indoleacetic acid	-1	3	1	2	0.5	0.5026	NA	NA
	Indoleacrylic acid	-1	1	0	1	0.5	0.4979	NA	NA
	inositolallo	-1	1	0	1	0.5	0.5034	NA	NA
	Isodesmosine	-1	1	0	1	0.5	0.5032	NA	NA
	Isoleucyl-L-proline	-1	1	0	1	0.5	0.4965	NA	NA
	isolinoleicacid	-1	1	0	1	0.5	0.4969	NA	NA
	Isovalerylcarnitine	-1	1	0	1	0.5	0.4997	NA	NA
	L-Alpha-aminobutyric acid	-1	3	1	2	0.5	0.5003	NA	NA
	L-Arginine	-1	13	6	7	0.5	0.5043	0.508475	0.512847
	L-Fucose	-1	1	0	1	0.5	0.4973	NA	NA
	L-gamma-glutamyl-L-leucine	-1	1	0	1	0.5	0.509899	NA	NA
	L-gamma-glutamyl-L-valine	-1	1	0	1	0.5	0.494101	NA	NA
	L-Malic acid	-1	1	0	1	0.5	0.5016	NA	NA
	L-Octanoylcarnitine	-1	5	2	3	0.5	0.494401	NA	NA
	L-Sorbose	-1	1	0	1	0.5	0.5019	NA	NA
	L,L-Cyclo(leucylprolyl)	-1	1	0	1	0.5	0.4956	NA	NA
	LacCer(d18:1/16:0)	-1	1	0	1	0.5	0.5023	NA	NA
	LacCer(d18:1/18:1)	-1	1	0	1	0.5	0.5044	NA	NA
	lambda-glutamylglutamine	-1	1	0	1	0.5	0.505199	NA	NA
	Lathosterol	-1	1	0	1	0.5	0.505	NA	NA
	LDL	-1	1	0	1	0.5	0.4971	NA	NA
	leucylphenylalanine	-1	1	0	1	0.5	0.493301	NA	NA
	Levoglucosan	-1	1	0	1	0.5	0.4996	NA	NA
	Linoic acid	-1	1	0	1	0.5	0.505099	NA	NA
	Linoleaidyl carnitine	-1	1	0	1	0.5	0.4993	NA	NA
	Linolenyllinoleate	-1	1	0	1	0.5	0.5005	NA	NA
	Linolenyllinolenate	-1	1	0	1	0.5	0.4963	NA	NA
	Linolenylpalmitatoleate	-1	1	0	1	0.5	0.496	NA	NA
	Lipids(CH=CH–CH2–CH=CH)	-1	1	0	1	0.5	0.5	NA	NA
	Lipid(L8)	-1	1	0	1	0.5	0.4995	NA	NA
	Lipids(CH=CH)	-1	1	0	1	0.5	0.4955	NA	NA
	Lipids(CH2–C=C)	-1	1	0	1	0.5	0.4984	NA	NA
	Lipids(CH2–CO)	-1	1	0	1	0.5	0.5022	NA	NA
	Lithocholic acid	-1	1	0	1	0.5	0.4992	NA	NA
	LysoPC	-1	1	0	1	0.5	0.4991	NA	NA
	LysoPC(0:0/14:0)	-1	1	0	1	0.5	0.504	NA	NA
	LysoPC(0:0/18:2)	-1	1	0	1	0.5	0.5007	NA	NA
	LysoPC(14:0/0:0)	-1	1	0	1	0.5	0.505	NA	NA
	LysoPC(16:0/22:5)	-1	1	0	1	0.5	0.4994	NA	NA
	LysoPC(16:0/22:6)	-1	1	0	1	0.5	0.4975	NA	NA
	LysoPC(17:0)	-1	5	2	3	0.5	0.497	NA	NA
	LysoPC(18:1/16:0)	-1	1	0	1	0.5	0.494701	NA	NA
	LysoPC(18:1/18:1)	-1	1	0	1	0.5	0.5017	NA	NA
	LysoPC(18:1/20:5)	-1	1	0	1	0.5	0.5034	NA	NA
	LysoPC(18:2/18:2)	-1	1	0	1	0.5	0.5024	NA	NA
	LysoPC(18:2/18:3)	-1	1	0	1	0.5	0.5023	NA	NA
	LysoPC(18:2/20:5)	-1	1	0	1	0.5	0.4971	NA	NA
	LysoPC(20:4/20:2)	-1	1	0	1	0.5	0.4964	NA	NA
	LysoPC(20:4/20:3)	-1	1	0	1	0.5	0.512599	NA	NA
	LysoPC(20:4/20:5)	-1	1	0	1	0.5	0.489701	NA	NA
	LysoPC(20:5(5Z,8Z,11Z,14Z,17Z))	-1	1	0	1	0.5	0.498	NA	NA
	LysoPC(22:4(7Z,10Z,13Z,16Z))	-1	1	0	1	0.5	0.5024	NA	NA
	LysoPC(22:5(4Z,7Z,10Z,13Z,16Z))	-1	1	0	1	0.5	0.4994	NA	NA
	LysoPC(22:6)	-1	1	0	1	0.5	0.506999	NA	NA
	LysoPC(26:0)	-1	1	0	1	0.5	0.4961	NA	NA
	LysoPC(28:0)	-1	1	0	1	0.5	0.494601	NA	NA
	LysoPC(O-18:0)	-1	1	0	1	0.5	0.5049	NA	NA
	LysoPC(P-16:0)	-1	1	0	1	0.5	0.507599	NA	NA
	LysoPE(0:0/18:2(9Z,12Z))	-1	1	0	1	0.5	0.507499	NA	NA
	LysoPE(20:4)	-1	1	0	1	0.5	0.4956	NA	NA
	LysoPE(22:0/0:0)	-1	1	0	1	0.5	0.507899	NA	NA
	LysoPE(22:1/0:0)	-1	1	0	1	0.5	0.5015	NA	NA
	LysoSM(d18:0)	-1	1	0	1	0.5	0.506499	NA	NA
	malonic acid/3-hydroxybutyrate (3HBA)	-1	1	0	1	0.5	0.5006	NA	NA
	Mannitol	-1	1	0	1	0.5	0.5006	NA	NA
	menthol glucuronide	-1	1	0	1	0.5	0.5032	NA	NA
	Methyl moieties of fatty acids (HDL)	-1	1	0	1	0.5	0.491101	NA	NA
	Methylene moieties of fatty acids	-1	1	0	1	0.5	0.4982	NA	NA
	Methylene moieties of fatty acids (ß of esters)	-1	1	0	1	0.5	0.5045	NA	NA
	methylphosphate	-1	1	0	1	0.5	0.4997	NA	NA
	Metoprolol	-1	1	0	1	0.5	0.5	NA	NA
	metoprolol acid metabolite	-1	1	0	1	0.5	0.510099	NA	NA
	MG(0:0/16:0/0:0)	-1	1	0	1	0.5	0.4954	NA	NA
	MG(0:0/20:2(11Z,14Z)/0:0)	-1	1	0	1	0.5	0.5024	NA	NA
	MG(0:0/24:1(15Z)/0:0)	-1	1	0	1	0.5	0.5005	NA	NA
	MG(18:1(11Z)/0:0/0:0)	-1	1	0	1	0.5	0.505	NA	NA
	MG(22:2(13Z,16Z)/0:0/0:0)	-1	1	0	1	0.5	0.5004	NA	NA
	MGDG(20:5(5Z,8Z,11Z,14Z,17Z)/18:3(9Z,12Z,15Z))	-1	1	0	1	0.5	0.489001	NA	NA
	Monoisobutyl phthalic acid	-1	1	0	1	0.5	0.4965	NA	NA
	Monostearin	-1	1	0	1	0.5	0.505299	NA	NA
	n-[(3a,5ß,7a)-3-hydroxy-24-oxo-7-(sulfooxy)cholan-24-yl]-glycine	-1	1	0	1	0.5	0.4978	NA	NA
	n-[(3a,5ß,7ß)-7-hydroxy-24-oxo-3-(sulfooxy)cholan-24-yl]-glycine	-1	1	0	1	0.5	0.4998	NA	NA
	N-Acetyl-beta-alanine	-1	1	0	1	0.5	0.506999	NA	NA
	N-Acetyl-L-methionine	-1	1	0	1	0.5	0.506199	NA	NA
	N-acetylglycoproteins	-1	1	0	1	0.5	0.4985	NA	NA
	N-Acetylmannosamine	-1	1	0	1	0.5	0.5018	NA	NA
	N-Acetylornithine	-1	1	0	1	0.5	0.489401	NA	NA
	N-acetylthreonine	-1	1	0	1	0.5	0.5045	NA	NA
	N-carbamoyl beta alanine	-1	1	0	1	0.5	0.485901	NA	NA
	N-formylmethionine	-1	1	0	1	0.5	0.510399	NA	NA
	N-methylalanine	-1	1	0	1	0.5	0.4975	NA	NA
	n - 6	-1	1	0	1	0.5	0.513799	NA	NA
	N(6)-Methyllysine	-1	1	0	1	0.5	0.490201	NA	NA
	N2,N2-Dimethylguanosine	-1	3	1	2	0.5	0.5018	NA	NA
	Naproxen	-1	1	0	1	0.5	0.5032	NA	NA
	Nervonic acid	-1	3	1	2	0.5	0.5046	NA	NA
	Nicotinic acid mononucleotide	-1	1	0	1	0.5	0.493501	NA	NA
	Nonanoylcarnitine	-1	1	0	1	0.5	0.5018	NA	NA
	Nonhexacontanoicacid	-1	1	0	1	0.5	0.4967	NA	NA
	O-Phosphoethanolamine	-1	1	0	1	0.5	0.5032	NA	NA
	Octadecadienylcarnitine	-1	3	1	2	0.5	0.4953	NA	NA
	Octadecanoylcarnitine	-1	1	0	1	0.5	0.4975	NA	NA
	Octenoylcarnitine	-1	1	0	1	0.5	0.4951	NA	NA
	Oleamide	-1	3	1	2	0.5	0.4987	NA	NA
	p-acetamidophenylglucuronide	-1	1	0	1	0.5	0.504	NA	NA
	p-OH-phenylacetate	-1	1	0	1	0.5	0.494601	NA	NA
	PA	-1	1	0	1	0.5	0.493801	NA	NA
	PA(14:1(9Z)/22:2(13Z,16Z))	-1	1	0	1	0.5	0.4979	NA	NA
	PA(16:1(9Z)/16:1(9Z))	-1	1	0	1	0.5	0.4999	NA	NA
	PA(18:1(11Z)/18:1(11Z))	-1	1	0	1	0.5	0.4955	NA	NA
	PA(18:1(9Z)/0:0)[U]	-1	1	0	1	0.5	0.5005	NA	NA
	PA(18:2(9Z,12Z)/14:0)	-1	1	0	1	0.5	0.5035	NA	NA
	PA(18:4(6Z,9Z,12Z,15Z)/22:4(7Z,10Z,13Z,16Z))	-1	1	0	1	0.5	0.5007	NA	NA
	PA(20:1(11Z)/0:0)	-1	1	0	1	0.5	0.493801	NA	NA
	PA(22:1(11Z)/0:0)	-1	1	0	1	0.5	0.5006	NA	NA
	PA(O-18:0/17:0)	-1	1	0	1	0.5	0.5033	NA	NA
	PA(P-20:0/0:0)	-1	1	0	1	0.5	0.492301	NA	NA
	palmitate, methyl ester	-1	1	0	1	0.5	0.4981	NA	NA
	Pantothenic acid	-1	1	0	1	0.5	0.5037	NA	NA
	PC(0:0/18:0)	-1	1	0	1	0.5	0.5009	NA	NA
	PC(12:0/18:0)	-1	1	0	1	0.5	0.5029	NA	NA
	PC(12:0/18:1(9Z))	-1	1	0	1	0.5	0.509199	NA	NA
	PC(14:0/20:4(5Z,8Z,11Z,14Z))	-1	1	0	1	0.5	0.5023	NA	NA
	PC(16:0/0:0)	-1	1	0	1	0.5	0.4962	NA	NA
	PC(16:0/16:0)	-1	1	0	1	0.5	0.506999	NA	NA
	PC(16:0/18:1)	-1	1	0	1	0.5	0.4991	NA	NA
	PC(16:0/18:2)	-1	1	0	1	0.5	0.494801	NA	NA
	PC(16:0/20:4(6E,8Z,11Z,14Z)(5OH[S]))	-1	1	0	1	0.5	0.5048	NA	NA
	PC(16:0/20:4)	-1	1	0	1	0.5	0.5002	NA	NA
	PC(16:0/22:6)	-1	1	0	1	0.5	0.5	NA	NA
	PC(16:0/5:0(CHO))	-1	1	0	1	0.5	0.4987	NA	NA
	PC(16:0/9:0(CHO))	-1	1	0	1	0.5	0.4971	NA	NA
	PC(16:0/h18:2)	-1	1	0	1	0.5	0.508499	NA	NA
	PC(16:1(9Z)/0:0)	-1	1	0	1	0.5	0.497	NA	NA
	PC(16:1(9Z)/18:1(11Z)	-1	1	0	1	0.5	0.511999	NA	NA
	PC(16:1(9Z)/22:1(13Z))	-1	1	0	1	0.5	0.5024	NA	NA
	PC(16:1(9Z)/P-16:0)	-1	1	0	1	0.5	0.492501	NA	NA
	PC(16:1/0:0)	-1	1	0	1	0.5	0.4974	NA	NA
	PC(17:0/18:0)	-1	1	0	1	0.5	0.4962	NA	NA
	PC(17:0/22:6(4Z,7Z,10Z,13Z,16Z,19Z))	-1	1	0	1	0.5	0.499	NA	NA
	PC(17:1(10Z)/0:0)	-1	1	0	1	0.5	0.5008	NA	NA
	PC(18:0/16:0)	-1	1	0	1	0.5	0.4997	NA	NA
	PC(18:0/18:2)	-1	1	0	1	0.5	0.507799	NA	NA
	PC(18:0/20:4(5Z,8Z,10E,14Z)(12OH[S]))	-1	1	0	1	0.5	0.493401	NA	NA
	PC(18:0/22:4(7Z,10Z,13Z,16Z))	-1	1	0	1	0.5	0.494001	NA	NA
	PC(18:1(11Z)/0:0)	-1	1	0	1	0.5	0.4981	NA	NA
	PC(18:1(11Z)/18:0)	-1	1	0	1	0.5	0.5001	NA	NA
	PC(18:1(6Z)/0:0)	-1	1	0	1	0.5	0.4993	NA	NA
	PC(18:1(9Z)/16:0)	-1	1	0	1	0.5	0.4973	NA	NA
	PC(18:1(9Z)/22:2(13Z,16Z))	-1	1	0	1	0.5	0.4977	NA	NA
	PC(18:2(9Z,12Z)/16:0)	-1	1	0	1	0.5	0.5033	NA	NA
	PC(18:2(9Z,12Z)/18:3(9Z,12Z,15Z))	-1	1	0	1	0.5	0.505199	NA	NA
	PC(18:2(9Z,12Z)/20:5(5Z,8Z,11Z,14Z,17Z))	-1	1	0	1	0.5	0.5005	NA	NA
	PC(18:3(9Z,12Z,15Z)/22:5(4Z,7Z,10Z,13Z,16Z))	-1	1	0	1	0.5	0.492701	NA	NA
	PC(18:4(6Z,9Z,12Z,15Z)/20:1(11Z))	-1	1	0	1	0.5	0.5028	NA	NA
	PC(20:0/0:0)	-1	1	0	1	0.5	0.5037	NA	NA
	PC(20:0/20:2(11Z,14Z))	-1	1	0	1	0.5	0.5048	NA	NA
	PC(20:0/22:4(7Z,10Z,13Z,16Z))	-1	1	0	1	0.5	0.494001	NA	NA
	PC(20:0/22:5(7Z,10Z,13Z,16Z,19Z))	-1	1	0	1	0.5	0.503	NA	NA
	PC(20:1(9Z)/0:0)	-1	1	0	1	0.5	0.506299	NA	NA
	PC(20:3(5Z,8Z,11Z)/15:0)	-1	1	0	1	0.5	0.4984	NA	NA
	PC(20:5(5Z,8Z,11Z,14Z,17Z)/18:1(11Z))	-1	1	0	1	0.5	0.492901	NA	NA
	PC(20:5(5Z,8Z,11Z,14Z,17Z)/22:6(4Z,7Z,10Z,13Z,16Z,19Z))	-1	1	0	1	0.5	0.489701	NA	NA
	PC(20:5(5Z,8Z,11Z,14Z,17Z)/P-18:1(11Z))	-1	1	0	1	0.5	0.493101	NA	NA
	PC(22:2(13Z,16Z)/14:1(9Z))	-1	1	0	1	0.5	0.4973	NA	NA
	PC(22:2(13Z,16Z)/20:5(5Z,8Z,11Z,14Z,17Z))	-1	1	0	1	0.5	0.5031	NA	NA
	PC(22:4(7Z,10Z,13Z,16Z)/22:5(7Z,10Z,13Z,16Z,19Z))	-1	1	0	1	0.5	0.4964	NA	NA
	PC(22:4(7Z,10Z,13Z,16Z)/P-18:1(9Z))	-1	1	0	1	0.5	0.506199	NA	NA
	PC(22:5(4Z,7Z,10Z,13Z,16Z)/22:5(4Z,7Z,10Z,13Z,16Z))	-1	1	0	1	0.5	0.4984	NA	NA
	PC(22:5(7Z,10Z,13Z,16Z,19Z)/18:4(6Z,9Z,12Z,15Z))	-1	1	0	1	0.5	0.5034	NA	NA
	PC(22:5(7Z,10Z,13Z,16Z,19Z)/20:4(8Z,11Z,14Z,17Z))	-1	1	0	1	0.5	0.5002	NA	NA
	PC(22:6(4Z,7Z,10Z,13Z,16Z,19Z)/18:1(9Z))	-1	1	0	1	0.5	0.4965	NA	NA
	PC(22:6(4Z,7Z,10Z,13Z,16Z,19Z)/P-18:1(9Z))	-1	1	0	1	0.5	0.488201	NA	NA
	PC(26:0/0:0)	-1	1	0	1	0.5	0.5043	NA	NA
	PC(4:0/4:0)	-1	1	0	1	0.5	0.491401	NA	NA
	PC(O-10:0/O-12:0)[U]	-1	1	0	1	0.5	0.4994	NA	NA
	PC(O-10:0/O-9:0)[U]	-1	1	0	1	0.5	0.4966	NA	NA
	PC(o-16:1(9Z)/22:0)	-1	1	0	1	0.5	0.494401	NA	NA
	PC(O-16:1/0:0)	-1	1	0	1	0.5	0.4991	NA	NA
	PC(O-16:2(9E,10E)/0:0)[U]	-1	1	0	1	0.5	0.505799	NA	NA
	PC(O-17:0/0:0)	-1	1	0	1	0.5	0.491501	NA	NA
	PC(O-18:0)/0:0)	-1	1	0	1	0.5	0.4981	NA	NA
	PC(O-18:0/17:1(9Z))	-1	1	0	1	0.5	0.4993	NA	NA
	PC(O-18:0/2:0)	-1	1	0	1	0.5	0.5001	NA	NA
	PC(o-18:0/20:0)	-1	1	0	1	0.5	0.505299	NA	NA
	PC(o-18:0/22:0)	-1	1	0	1	0.5	0.5001	NA	NA
	PC(O-18:0/O-3:1(2E))[U]	-1	1	0	1	0.5	0.505599	NA	NA
	PC(o-18:1(9Z)/18:2(9Z,12Z))	-1	1	0	1	0.5	0.497	NA	NA
	PC(o-18:1(9Z)/20:1(11Z))	-1	1	0	1	0.5	0.5031	NA	NA
	PC(o-18:1(9Z)/24:0)	-1	1	0	1	0.5	0.4954	NA	NA
	PC(O-18:1/18:2)	-1	1	0	1	0.5	0.494201	NA	NA
	PC(O-18:2(9Z,12Z)/0:0)	-1	1	0	1	0.5	0.4979	NA	NA
	PC(o-18:2(9Z,12Z)/22:0)	-1	1	0	1	0.5	0.505899	NA	NA
	PC(O-20:0/0:0)	-1	1	0	1	0.5	0.4988	NA	NA
	PC(o-20:0/18:3(6Z,9Z,12Z))	-1	1	0	1	0.5	0.4992	NA	NA
	PC(o-20:0/20:4(8Z,11Z,14Z,17Z))	-1	1	0	1	0.5	0.501	NA	NA
	PC(O-20:0/22:6(4Z,7Z,10Z,13Z,16Z,19Z))	-1	1	0	1	0.5	0.4992	NA	NA
	PC(o-20:1(11Z)/20:4(8Z,11Z,14Z,17Z))	-1	1	0	1	0.5	0.4993	NA	NA
	PC(o-22:0/18:3(6Z,9Z,12Z))	-1	1	0	1	0.5	0.492801	NA	NA
	PC(o-22:0/20:4(8Z,11Z,14Z,17Z))	-1	1	0	1	0.5	0.505399	NA	NA
	PC(o-22:0/22:3(10Z,13Z,16Z))	-1	1	0	1	0.5	0.5037	NA	NA
	PC(o-22:0/22:6(4Z,7Z,10Z,13Z,16Z,19Z))	-1	1	0	1	0.5	0.506899	NA	NA
	PC(o-22:1(13Z)/20:4(8Z,11Z,14Z,17Z))	-1	1	0	1	0.5	0.4969	NA	NA
	PC(P-16:0)/0:0)	-1	1	0	1	0.5	0.5036	NA	NA
	PC(P-16:0/16:0)	-1	1	0	1	0.5	0.4955	NA	NA
	PC(P-16:0/20:3(5Z,8Z,11Z))	-1	1	0	1	0.5	0.508199	NA	NA
	PC(P-18:0/22:5(4Z,7Z,10Z,13Z,16Z))	-1	1	0	1	0.5	0.501	NA	NA
	PC(P-18:1(9Z)/20:4(5Z,8Z,11Z,14Z))	-1	1	0	1	0.5	0.5008	NA	NA
	PC(P-20:0/0:0)	-1	1	0	1	0.5	0.508699	NA	NA
	PE-Cer(d14:1(4E)/16:0)	-1	1	0	1	0.5	0.494101	NA	NA
	PE-Cer(d14:1(4E)/18:0(2OH))	-1	1	0	1	0.5	0.4968	NA	NA
	PE-Cer(d14:2(4E,6E)/16:0)	-1	1	0	1	0.5	0.492701	NA	NA
	PE-Cer(d14:2(4E,6E)/18:1(9Z))	-1	1	0	1	0.5	0.487501	NA	NA
	PE-Cer(d14:2(4E,6E)/20:1(11Z)(2OH))	-1	1	0	1	0.5	0.5022	NA	NA
	PE-Cer(d16:1(4E)/16:0	-1	1	0	1	0.5	0.493801	NA	NA
	PE-Cer(d16:1(4E)/18:0)	-1	1	0	1	0.5	0.4963	NA	NA
	PE-Cer(d16:1(4E)/18:1(9Z)(2OH))	-1	1	0	1	0.5	0.4961	NA	NA
	PE-Cer(d16:2(4E,6E)/16:0(2OH))	-1	1	0	1	0.5	0.491601	NA	NA
	PE-Cer(d16:2(4E,6E)/16:0)	-1	1	0	1	0.5	0.5003	NA	NA
	PE-Cer(d16:2(4E,6E)/22:1(13Z))	-1	1	0	1	0.5	0.510399	NA	NA
	PE-NMe2(O-14:0/O-14:0)	-1	1	0	1	0.5	0.5009	NA	NA
	PE(0:0/16:0)	-1	1	0	1	0.5	0.5038	NA	NA
	PE(13:0/14:1(9Z))	-1	1	0	1	0.5	0.491301	NA	NA
	PE(15:0/16:0)	-1	1	0	1	0.5	0.5023	NA	NA
	PE(16:0/18:2(9Z,12Z))	-1	1	0	1	0.5	0.5011	NA	NA
	PE(16:0/20:4(5Z,8Z,11Z,14Z))	-1	1	0	1	0.5	0.5	NA	NA
	PE(16:1/20:4)	-1	1	0	1	0.5	0.4957	NA	NA
	PE(16:1/20:5)	-1	1	0	1	0.5	0.5011	NA	NA
	PE(18:0/18:1(9Z))	-1	1	0	1	0.5	0.5032	NA	NA
	PE(18:0/18:2(9Z,12Z))	-1	1	0	1	0.5	0.5035	NA	NA
	PE(18:0/20:4(5Z,8Z,11Z,14Z))	-1	1	0	1	0.5	0.490301	NA	NA
	PE(18:1(9E)/18:1(9E))	-1	1	0	1	0.5	0.5023	NA	NA
	PE(18:1(9Z)/22:4(7Z,10Z,13Z,16Z))	-1	1	0	1	0.5	0.505899	NA	NA
	PE(18:1(9Z)/P-16:0)	-1	1	0	1	0.5	0.493701	NA	NA
	PE(18:1/20:5)	-1	1	0	1	0.5	0.494801	NA	NA
	PE(18:1/22:6)	-1	1	0	1	0.5	0.506799	NA	NA
	PE(18:2(9Z,12Z)/0:0)	-1	1	0	1	0.5	0.4965	NA	NA
	PE(18:2(9Z,12Z)/22:2(13Z,16Z))	-1	1	0	1	0.5	0.492201	NA	NA
	PE(22:5(4Z,7Z,10Z,13Z,16Z)/18:4(6Z,9Z,12Z,15Z))	-1	1	0	1	0.5	0.5001	NA	NA
	PE(24:1(15Z)/24:1(15Z))	-1	1	0	1	0.5	0.499	NA	NA
	PE(O-16:1(1Z)/22:6(4Z,7Z,10Z,13Z,16Z,19Z))	-1	1	0	1	0.5	0.505899	NA	NA
	PE(O-18:1(9Z)/0:0)	-1	1	0	1	0.5	0.4954	NA	NA
	PE(P-16:0/0:0)	-1	1	0	1	0.5	0.4957	NA	NA
	PE(P-18:0/0:0)	-1	1	0	1	0.5	0.492301	NA	NA
	PE(P-18:0/22:4(7Z,10Z,13Z,16Z))	-1	1	0	1	0.5	0.4961	NA	NA
	PE(P-18:1(11Z)/22:5(7Z,10Z,13Z,16Z,19Z))	-1	1	0	1	0.5	0.505899	NA	NA
	Pelargonic acid	-1	3	1	2	0.5	0.4996	NA	NA
	pentafluoroproprionate	-1	1	0	1	0.5	0.494101	NA	NA
	PG(16:0/0:0)	-1	1	0	1	0.5	0.494901	NA	NA
	PG(16:1(9Z)/20:3(5Z,8Z,11Z))	-1	1	0	1	0.5	0.493101	NA	NA
	PG(17:2(9Z,12Z)/0:0)	-1	1	0	1	0.5	0.508899	NA	NA
	PG(18:0/22:4(7Z,10Z,13Z,16Z))	-1	1	0	1	0.5	0.5039	NA	NA
	PG(18:2(9Z,12Z)/0:0)	-1	1	0	1	0.5	0.505599	NA	NA
	PG(20:4(5Z,8Z,11Z,14Z)/19:0)	-1	1	0	1	0.5	0.505199	NA	NA
	PG(20:5(5Z,8Z,11Z,14Z,17Z)/0:0)	-1	1	0	1	0.5	0.508799	NA	NA
	PG(O-16:0/O-16:0)[U]	-1	1	0	1	0.5	0.5031	NA	NA
	PG(O-18:0/20:4(5Z,8Z,11Z,14Z))	-1	1	0	1	0.5	0.498	NA	NA
	PG(O-18:0/22:4(7Z,10Z,13Z,16Z))	-1	1	0	1	0.5	0.494501	NA	NA
	phenyl-b-D-glucopyranosie	-1	1	0	1	0.5	0.491001	NA	NA
	Phenylacetic acid	-1	1	0	1	0.5	0.4983	NA	NA
	Phenylalanylphenylalanine	-1	3	1	2	0.5	0.5001	NA	NA
	Phenyllactic acid	-1	1	0	1	0.5	0.493901	NA	NA
	phosphatydilcholine (18:2/20:5)	-1	1	0	1	0.5	0.4992	NA	NA
	Phosphoenolpyruvic acid	-1	1	0	1	0.5	0.4968	NA	NA
	Phosphoric acid	-1	5	2	3	0.5	0.507299	NA	NA
	PI(16:0/20:2(11Z,14Z))	-1	1	0	1	0.5	0.5024	NA	NA
	PI(16:1(9Z)/18:1(9Z))	-1	1	0	1	0.5	0.5004	NA	NA
	PI(18:0/0:0)	-1	1	0	1	0.5	0.494801	NA	NA
	PI(18:1(9Z)/16:0)	-1	1	0	1	0.5	0.4981	NA	NA
	PI(18:3(6Z,9Z,12Z)/22:0)	-1	1	0	1	0.5	0.5002	NA	NA
	PI(20:4(5Z,8Z,11Z,14Z)/0:0)	-1	1	0	1	0.5	0.506099	NA	NA
	PI(22:0/0:0)	-1	1	0	1	0.5	0.5021	NA	NA
	PI(22:4(7Z,10Z,13Z,16Z)/16:0)	-1	1	0	1	0.5	0.506599	NA	NA
	PI(22:4(7Z,10Z,13Z,16Z)/20:5(5Z,8Z,11Z,14Z,17Z))	-1	1	0	1	0.5	0.4982	NA	NA
	PI(O-18:0/17:0)	-1	1	0	1	0.5	0.4998	NA	NA
	PI(O-20:0/0:0)	-1	1	0	1	0.5	0.510099	NA	NA
	PI(O-20:0/21:0)	-1	1	0	1	0.5	0.4959	NA	NA
	PI(O-20:0/22:2(13Z,16Z))	-1	1	0	1	0.5	0.4987	NA	NA
	PI(P-20:0/21:0)	-1	1	0	1	0.5	0.5047	NA	NA
	Propylene glycol	-1	3	1	2	0.5	0.493501	NA	NA
	PS(14:0/12:0)	-1	1	0	1	0.5	0.4971	NA	NA
	PS(16:0/13:0)	-1	1	0	1	0.5	0.5001	NA	NA
	PS(16:1(9Z)/18:0)	-1	1	0	1	0.5	0.4989	NA	NA
	PS(18:0/0:0)	-1	1	0	1	0.5	0.513099	NA	NA
	PS(18:0/15:0)	-1	1	0	1	0.5	0.494301	NA	NA
	PS(18:0/18:0)	-1	1	0	1	0.5	0.5024	NA	NA
	PS(18:0/20:4(5Z,8Z,11Z,14Z))	-1	1	0	1	0.5	0.5003	NA	NA
	PS(18:0/22:5(7Z,10Z,13Z,16Z,19Z))	-1	1	0	1	0.5	0.4996	NA	NA
	PS(18:1(9Z)/20:0)	-1	1	0	1	0.5	0.5044	NA	NA
	PS(18:2(9Z,12Z)/18:0)	-1	1	0	1	0.5	0.5008	NA	NA
	PS(18:2(9Z,12Z)/22:2(13Z,16Z))	-1	1	0	1	0.5	0.5003	NA	NA
	PS(18:4(6Z,9Z,12Z,15Z)/22:6(4Z,7Z,10Z,13Z,16Z,19Z))	-1	1	0	1	0.5	0.5001	NA	NA
	PS(19:0/0:0)	-1	1	0	1	0.5	0.4951	NA	NA
	PS(19:0/17:0)	-1	1	0	1	0.5	0.494601	NA	NA
	PS(20:3(8Z,11Z,14Z)/22:6(4Z,7Z,10Z,13Z,16Z,19Z))	-1	1	0	1	0.5	0.4977	NA	NA
	PS(20:4(5Z,8Z,11Z,14Z)/22:6(4Z,7Z,10Z,13Z,16Z,19Z))	-1	1	0	1	0.5	0.509299	NA	NA
	PS(20:5(5Z,8Z,11Z,14Z,17Z)/19:0)	-1	1	0	1	0.5	0.4996	NA	NA
	PS(20:5(5Z,8Z,11Z,14Z,17Z)/22:0)	-1	1	0	1	0.5	0.493701	NA	NA
	PS(22:0/16:1(9Z))	-1	1	0	1	0.5	0.5016	NA	NA
	PS(22:0/20:4(5Z,8Z,11Z,14Z))	-1	1	0	1	0.5	0.5009	NA	NA
	PS(22:1(11Z)/0:0)	-1	1	0	1	0.5	0.493401	NA	NA
	PS(22:2(13Z,16Z)/0:0)	-1	1	0	1	0.5	0.5002	NA	NA
	PS(22:2(13Z,16Z)/20:5(5Z,8Z,11Z,14Z,17Z))	-1	1	0	1	0.5	0.5028	NA	NA
	PS(22:6(4Z,7Z,10Z,13Z,16Z,19Z)/22:0)	-1	1	0	1	0.5	0.505199	NA	NA
	PS(O-16:0/22:2(13Z,16Z))	-1	1	0	1	0.5	0.505	NA	NA
	PS(O-18:0/16:0)	-1	1	0	1	0.5	0.5016	NA	NA
	PS(O-18:0/16:1(9Z))	-1	1	0	1	0.5	0.4983	NA	NA
	PS(O-18:0/18:0)	-1	1	0	1	0.5	0.492401	NA	NA
	PS(O-18:0/20:0)	-1	1	0	1	0.5	0.4997	NA	NA
	PS(O-18:0/20:3(8Z,11Z,14Z))	-1	1	0	1	0.5	0.494801	NA	NA
	PS(O-20:0/16:0)	-1	1	0	1	0.5	0.4962	NA	NA
	PS(O-20:0/16:1(9Z))	-1	1	0	1	0.5	0.5033	NA	NA
	PS(O-20:0/22:6(4Z,7Z,10Z,13Z,16Z,19Z))	-1	1	0	1	0.5	0.508299	NA	NA
	PS(P-16:0/12:0)	-1	1	0	1	0.5	0.492901	NA	NA
	PS(P-16:0/13:0)	-1	1	0	1	0.5	0.493401	NA	NA
	PS(P-16:0/18:1(9Z))	-1	1	0	1	0.5	0.505799	NA	NA
	PS(P-16:0/20:1(11Z))	-1	1	0	1	0.5	0.4959	NA	NA
	PS(P-18:0/17:1(9Z))	-1	1	0	1	0.5	0.4975	NA	NA
	PS(P-18:0/19:1(9Z))	-1	1	0	1	0.5	0.4978	NA	NA
	PS(P-20:0/16:1(9Z))	-1	1	0	1	0.5	0.5037	NA	NA
	PS(P-20:0/17:1(9Z))	-1	1	0	1	0.5	0.4952	NA	NA
	Pyroglutamylglycine	-1	1	0	1	0.5	0.5046	NA	NA
	Quinate	-1	1	0	1	0.5	0.501	NA	NA
	Quinine	-1	1	0	1	0.5	0.4977	NA	NA
	Ranitidine	-1	1	0	1	0.5	0.505599	NA	NA
	Ribitol	-1	1	0	1	0.5	0.5002	NA	NA
	Riboflavin	-1	1	0	1	0.5	0.4987	NA	NA
	Ribothymidine	-1	1	0	1	0.5	0.5003	NA	NA
	Saccharin	-1	1	0	1	0.5	0.5048	NA	NA
	Salicylic acid	-1	1	0	1	0.5	0.4977	NA	NA
	Salicyluric acid	-1	1	0	1	0.5	0.4961	NA	NA
	Sertraline	-1	1	0	1	0.5	0.5011	NA	NA
	SM(18:1/16:0)	-1	1	0	1	0.5	0.514799	NA	NA
	SM(18:1/18:3)	-1	1	0	1	0.5	0.4984	NA	NA
	SM(18:1/20:5)	-1	1	0	1	0.5	0.5013	NA	NA
	SM(32:1)	-1	1	0	1	0.5	0.5011	NA	NA
	SM(33:0)	-1	1	0	1	0.5	0.4987	NA	NA
	SM(34:0)	-1	1	0	1	0.5	0.4983	NA	NA
	SM(34:1)	-1	1	0	1	0.5	0.4999	NA	NA
	SM(36:0)	-1	1	0	1	0.5	0.5008	NA	NA
	SM(41:3)	-1	1	0	1	0.5	0.5009	NA	NA
	SM(42:3)	-1	1	0	1	0.5	0.4967	NA	NA
	SM(42:4)	-1	1	0	1	0.5	0.5012	NA	NA
	SM(42:5)	-1	1	0	1	0.5	0.501	NA	NA
	SM(d18:1/16:0)	-1	1	0	1	0.5	0.4954	NA	NA
	SM(d18:1/20:0)	-1	1	0	1	0.5	0.4953	NA	NA
	SM(d18:1/22:1(13Z))	-1	1	0	1	0.5	0.4992	NA	NA
	SM(d18:1/24:1(15Z)	-1	1	0	1	0.5	0.5048	NA	NA
	SM(d18:1/24:1)	-1	1	0	1	0.5	0.494901	NA	NA
	Sperine	-1	1	0	1	0.5	0.5006	NA	NA
	Sphingosine 1-phosphate	-1	1	0	1	0.5	0.5047	NA	NA
	Stearidonic acid	-1	1	0	1	0.5	0.505	NA	NA
	Stearoylcarnitine	-1	1	0	1	0.5	0.504	NA	NA
	Suberic acid	-1	1	0	1	0.5	0.492301	NA	NA
	sulfate (carvacrol sulfate)	-1	1	0	1	0.5	0.4967	NA	NA
	Sulfolithocholylglycine	-1	1	0	1	0.5	0.506199	NA	NA
	Tartaric acid	-1	3	1	2	0.5	0.5019	NA	NA
	Testosterone sulfate	-1	1	0	1	0.5	0.4978	NA	NA
	Tetrahydrodeoxycorticosterone	-1	1	0	1	0.5	0.494101	NA	NA
	TG(12:0/12:0/13:0)[iso3]	-1	1	0	1	0.5	0.4993	NA	NA
	TG(12:0/12:0/15:1(9Z))[iso3]	-1	1	0	1	0.5	0.4999	NA	NA
	TG(16:0/22:4(7Z,10Z,13Z,16Z)/14:1(9Z))	-1	1	0	1	0.5	0.5009	NA	NA
	TG(18:0/18:4(6Z,9Z,12Z,15Z)/22:6(4Z,7Z,10Z,13Z,16Z,19Z))	-1	1	0	1	0.5	0.5005	NA	NA
	TG(18:1(9Z)/14:0/18:2(9Z,12Z))[iso6]	-1	1	0	1	0.5	0.5015	NA	NA
	TG(18:1/22:0/22:0)	-1	1	0	1	0.5	0.5004	NA	NA
	TG(18:2(9Z,12Z)/18:1(9Z)/18:3(9Z,12Z,15Z))[iso6]	-1	1	0	1	0.5	0.502	NA	NA
	TG(18:2(9Z,12Z)/18:4(6Z,9Z,12Z,15Z)/20:5(5Z,8Z,11Z,14Z,17Z))	-1	1	0	1	0.5	0.4978	NA	NA
	TG(20:4(5Z,8Z,11Z,14Z)/18:2(9Z,12Z)/22:6(4Z,7Z,10Z,13Z,16Z,19Z))	-1	1	0	1	0.5	0.5016	NA	NA
	TG(20:4/22:0/22:0)	-1	1	0	1	0.5	0.5027	NA	NA
	TG(22:5(4Z,7Z,10Z,13Z,16Z)/14:0/22:5(7Z,10Z,13Z,16Z,19Z))	-1	1	0	1	0.5	0.4965	NA	NA
	Theobromine	-1	1	0	1	0.5	0.4976	NA	NA
	Theophylline	-1	1	0	1	0.5	0.4983	NA	NA
	Thromboxane	-1	1	0	1	0.5	0.5001	NA	NA
	Thymol	-1	1	0	1	0.5	0.4988	NA	NA
	thymol sulfate	-1	1	0	1	0.5	0.5035	NA	NA
	Tiglylcarnitine	-1	1	0	1	0.5	0.490601	NA	NA
	trans-13-Octadecenoicacid	-1	1	0	1	0.5	0.5036	NA	NA
	trans-Hexadec-2-enoyl carnitine	-1	1	0	1	0.5	0.4972	NA	NA
	Trimethylamine	-1	1	0	1	0.5	0.5001	NA	NA
	tryptophan betaine	-1	1	0	1	0.5	0.484002	NA	NA
	Undecanoylcarnitine	-1	1	0	1	0.5	0.5033	NA	NA
	Unsaturated lipid	-1	1	0	1	0.5	0.509599	NA	NA
	Urea	-1	7	3	4	0.5	0.4991	0.508475	0.512847
	Uridine	-1	3	1	2	0.5	0.488101	NA	NA
	Vaccenyl carnitine	-1	1	0	1	0.5	0.5019	NA	NA
	Valanine	-1	1	0	1	0.5	0.5003	NA	NA
	VLDL	-1	1	0	1	0.5	0.5039	NA	NA
	1-Methylhistidine	0	2	1	1	0.75	0.748675	NA	NA
	1,5-Anhydrosorbitol	0	4	2	2	0.6875	0.682982	NA	NA
	3-Hydroxycapric acid	0	2	1	1	0.75	0.750175	NA	NA
	3-Hydroxyisovaleric acid	0	4	2	2	0.6875	0.682182	NA	NA
	3-Hydroxyphenylacetic acid	0	2	1	1	0.75	0.753375	NA	NA
	3-Methyl-2-oxovaleric acid	0	4	2	2	0.6875	0.690581	NA	NA
	8,11,14-Eicosatrienoic acid	0	2	1	1	0.75	0.754275	NA	NA
	9,12-Octadecadienoic acid	0	2	1	1	0.75	0.750275	NA	NA
	Acetylcysteine	0	0	0	0	1	1	NA	NA
	Acetylglycine	0	2	1	1	0.75	0.746475	NA	NA
	Adenine	0	2	1	1	0.75	0.749775	NA	NA
	Adipic acid	0	4	2	2	0.6875	0.684482	NA	NA
	Alpha-Linolenic acid	0	6	3	3	0.65625	0.659984	0.65625	0.659984
	Alpha-N-Phenylacetyl-L-glutamine	0	2	1	1	0.75	0.747875	NA	NA
	Ascorbic acid	0	4	2	2	0.6875	0.692681	NA	NA
	Benzaldehyde	0	2	1	1	0.75	0.752475	NA	NA
	Benzoic acid	0	2	1	1	0.75	0.744976	NA	NA
	bilirubin (E,E)	0	2	1	1	0.75	0.751475	NA	NA
	bradykinin, des-arg(9)	0	2	1	1	0.75	0.751775	NA	NA
	Caffeine	0	2	1	1	0.75	0.759674	NA	NA
	Capric acid	0	4	2	2	0.6875	0.686781	NA	NA
	CE(10:0)	0	2	1	1	0.75	0.747575	NA	NA
	Cer(d18:0/16:0)	0	2	1	1	0.75	0.748675	NA	NA
	Cer(d18:2/21:0)	0	2	1	1	0.75	0.754275	NA	NA
	Cholic acid	0	2	1	1	0.75	0.743576	NA	NA
	Cytidine	0	2	1	1	0.75	0.749875	NA	NA
	D-Maltose	0	4	2	2	0.6875	0.691081	NA	NA
	D-Xylonate	0	2	1	1	0.75	0.751475	NA	NA
	Dimethylamine	0	2	1	1	0.75	0.745475	NA	NA
	Ethanolamine	0	2	1	1	0.75	0.749975	NA	NA
	Fructose 6-phosphate	0	0	0	0	1	1	NA	NA
	Glucine	0	0	0	0	1	1	NA	NA
	Gluconic acid	0	2	1	1	0.75	0.749475	NA	NA
	Glutaconic acid	0	2	1	1	0.75	0.744476	NA	NA
	Guanine	0	0	0	0	1	1	NA	NA
	Heptanoic acid	0	2	1	1	0.75	0.750675	NA	NA
	Hydroquinone	0	0	0	0	1	1	NA	NA
	Hydroxylamine	0	2	1	1	0.75	0.744676	NA	NA
	Indoxyl sulfate	0	2	1	1	0.75	0.751475	NA	NA
	Isobutyric acid	0	4	2	2	0.6875	0.690381	NA	NA
	Isobutyryl-L-carnitine	0	2	1	1	0.75	0.745775	NA	NA
	Isocitric acid	0	2	1	1	0.75	0.755074	NA	NA
	Ketoleucine	0	2	1	1	0.75	0.753675	NA	NA
	Kynurenic acid	0	2	1	1	0.75	0.761174	NA	NA
	L-2-Hydroxyglutaric acid	0	2	1	1	0.75	0.750075	NA	NA
	L-Alanine	0	2	1	1	0.75	0.749975	NA	NA
	L-Carnitine	0	2	1	1	0.75	0.747075	NA	NA
	Linoelaidic acid	0	2	1	1	0.75	0.744476	NA	NA
	LysoPC(20:3)	0	2	1	1	0.75	0.748175	NA	NA
	LysoPC(20:4)	0	2	1	1	0.75	0.750575	NA	NA
	LysoPC(24:0)	0	2	1	1	0.75	0.744776	NA	NA
	Myo-inositol 1-phosphate	0	2	1	1	0.75	0.750275	NA	NA
	PC(16:0/18:2(9Z,12Z))	0	2	1	1	0.75	0.755874	NA	NA
	Phosphate	0	2	1	1	0.75	0.745575	NA	NA
	Phytosphingosine	0	2	1	1	0.75	0.754375	NA	NA
	Piperine	0	2	1	1	0.75	0.751475	NA	NA
	Proline betaine	0	2	1	1	0.75	0.746575	NA	NA
	Prolylhydroxyproline	0	2	1	1	0.75	0.753575	NA	NA
	Sarcosine	0	2	1	1	0.75	0.756274	NA	NA
	SM(d18:1/14:0)	0	2	1	1	0.75	0.759474	NA	NA
	Sphinganine	0	2	1	1	0.75	0.748975	NA	NA
	Taurochenodesoxycholic acid	0	4	2	2	0.6875	0.683482	NA	NA
	Tetradecanoylcarnitine	0	2	1	1	0.75	0.753175	NA	NA
	Undecanedioic acid	0	2	1	1	0.75	0.748875	NA	NA
	Undecanoic acid	0	2	1	1	0.75	0.748675	NA	NA
	Valeric acid	0	2	1	1	0.75	0.744476	NA	NA
	Xanthosine	0	2	1	1	0.75	0.752475	NA	NA
	(9R,13R)-1a,1b-dihomo-jasmonic acid	1	1	1	0	0.5	0.493301	NA	NA
	(E)-Urocanic acid	1	1	1	0	0.5	0.5006	NA	NA
	(S)-3-Hydroxyisobutyric acid	1	3	2	1	0.5	0.505799	NA	NA
	(S)-Abscisic acid	1	1	1	0	0.5	0.506199	NA	NA
	(Z)-13-Octadecenoic acid	1	1	1	0	0.5	0.508199	NA	NA
	1-arachidonoylglycerophosphocholine	1	1	1	0	0.5	0.508699	NA	NA
	1-arachidonoylglycerophosphoethanolamine	1	1	1	0	0.5	0.508999	NA	NA
	1-arachidonoylglycerophosphoinositol	1	1	1	0	0.5	0.493901	NA	NA
	1-docosahexaenoylglycerophosphocholine	1	1	1	0	0.5	0.509999	NA	NA
	1-docosapentaenoylglycerophosphocholine	1	1	1	0	0.5	0.5033	NA	NA
	1-eicosadienoylglycerophosphocholine	1	1	1	0	0.5	0.5023	NA	NA
	1-eicosatrienoylglycerophosphocholine	1	1	1	0	0.5	0.511199	NA	NA
	1-heptadecanoylglycerophosphocholine	1	1	1	0	0.5	0.4981	NA	NA
	1-Hexadecanol	1	1	1	0	0.5	0.5016	NA	NA
	1-linoleoylglycerophosphocholine	1	1	1	0	0.5	0.4979	NA	NA
	1-Methyluric acid	1	1	1	0	0.5	0.4991	NA	NA
	1-Monooleoylglycerol	1	1	1	0	0.5	0.505899	NA	NA
	1-palmitoylglycerophosphocholine	1	1	1	0	0.5	0.503	NA	NA
	1-Phosphatidyl-D-myo-inositol	1	1	1	0	0.5	0.488801	NA	NA
	1-stearoylglycerophosphocholine	1	1	1	0	0.5	0.505599	NA	NA
	1-stearoylglycerophosphoinositol	1	1	1	0	0.5	0.4989	NA	NA
	1,2-Dipalmitoylphosphatidylcholine	1	1	1	0	0.5	0.5015	NA	NA
	10-nonadecenoate(19:1n9)	1	1	1	0	0.5	0.4963	NA	NA
	12,13-DiHODE	1	1	1	0	0.5	0.5035	NA	NA
	13-HODE + 9-HODE	1	1	1	0	0.5	0.5033	NA	NA
	13-methylmyristic acid	1	1	1	0	0.5	0.5018	NA	NA
	13-Oxo-9,11-tridecadienoic acid	1	1	1	0	0.5	0.509999	NA	NA
	14'-apo-beta-carotenal	1	1	1	0	0.5	0.4978	NA	NA
	15-hydroxy-heneicosanoic acid	1	1	1	0	0.5	0.505	NA	NA
	15-methylester	1	1	1	0	0.5	0.512199	NA	NA
	15-methylpalmitate	1	1	1	0	0.5	0.507499	NA	NA
	15,16-DiHODE	1	1	1	0	0.5	0.4975	NA	NA
	17beta-Estradiol 17-(beta-D-glucuronide)	1	1	1	0	0.5	0.5049	NA	NA
	2-arachidonoylglycerophosphocholine	1	1	1	0	0.5	0.4999	NA	NA
	2-arachidonoylglycerophosphoethanolamine	1	1	1	0	0.5	0.5015	NA	NA
	2-Ethylhydracrylic acid	1	1	1	0	0.5	0.4954	NA	NA
	2-hydroxyacetaminophen sulfate	1	1	1	0	0.5	0.5043	NA	NA
	2-Hydroxyglutarate	1	1	1	0	0.5	0.505999	NA	NA
	2-hydroxystearate	1	1	1	0	0.5	0.499	NA	NA
	2-Hydroxyvaleric acid	1	1	1	0	0.5	0.5036	NA	NA
	2-Methyl-3-oxopropanoic acid	1	1	1	0	0.5	0.5005	NA	NA
	2-Methylguanosine	1	1	1	0	0.5	0.4983	NA	NA
	2-oleoylglycerophosphocholine	1	1	1	0	0.5	0.499	NA	NA
	2-palmitoylglycerophosphocholine	1	1	1	0	0.5	0.510999	NA	NA
	2-stearoylglycerophosphocholine	1	1	1	0	0.5	0.5022	NA	NA
	2-tert-butyl-1,4-benzenediol sulfate	1	1	1	0	0.5	0.4981	NA	NA
	2,3-dihydroxy-2(3H)-furanone	1	1	1	0	0.5	0.4958	NA	NA
	21-hydroxypregnenolone disulfate	1	1	1	0	0.5	0.504	NA	NA
	27-nor-5ß-cholestane-3a,7a,12a,24,25-pentol glucuronide	1	1	1	0	0.5	0.5014	NA	NA
	2R-aminohexadecanoic acid	1	1	1	0	0.5	0.508199	NA	NA
	3-(cystein-S-yl)acetaminophen	1	1	1	0	0.5	0.506099	NA	NA
	3-Dehydrocarnitine	1	1	1	0	0.5	0.504	NA	NA
	3-Deoxyvitamin D3	1	1	1	0	0.5	0.4973	NA	NA
	3-Hexenedioic acid	1	1	1	0	0.5	0.505199	NA	NA
	3-Hydroxyoctanoic acid	1	1	1	0	0.5	0.4987	NA	NA
	3-Methoxytyrosine	1	1	1	0	0.5	0.5019	NA	NA
	3-Methylhistidine	1	1	1	0	0.5	0.512999	NA	NA
	3a,6a,7a,12a-Tetrahydroxy-5ß-cholan-24-oic acid	1	1	1	0	0.5	0.4996	NA	NA
	3ß,16a-dihydroxyandrostenone sulfate	1	1	1	0	0.5	0.4993	NA	NA
	4-androsten-3beta,17beta-diol disulfate 1	1	1	1	0	0.5	0.4976	NA	NA
	4-androsten-3beta,17beta-diol disulfate 2	1	1	1	0	0.5	0.5041	NA	NA
	5-(2-methylpropyl)-2-oxooxolane-3-carboxylic acid	1	1	1	0	0.5	0.4992	NA	NA
	5-butyl-2-oxooxolane-3-carboxylic acid	1	1	1	0	0.5	0.494201	NA	NA
	5-hydroxymethyl-2-deoxyuridine	1	1	1	0	0.5	0.5023	NA	NA
	5,7-nonadienoic acid	1	1	1	0	0.5	0.505299	NA	NA
	5'-carboxy-a-chromanol glucuronide	1	1	1	0	0.5	0.505599	NA	NA
	5alpha-androstan-3beta,17beta-diol disulfate	1	1	1	0	0.5	0.494501	NA	NA
	5a-dihydrotestosterone sulfate	1	1	1	0	0.5	0.488201	NA	NA
	7-Ketodeoxycholic acid	1	1	1	0	0.5	0.5001	NA	NA
	8-Amino-7-oxononanoate	1	1	1	0	0.5	0.5037	NA	NA
	9-deoxy-9-methylene-PGE2	1	1	1	0	0.5	0.5005	NA	NA
	9,10-DiHODE	1	1	1	0	0.5	0.5012	NA	NA
	Adenylsuccinic acid	1	1	1	0	0.5	0.4982	NA	NA
	Adrenic acid	1	3	2	1	0.5	0.4955	NA	NA
	Alpha-CEHC	1	1	1	0	0.5	0.4987	NA	NA
	Alpha-Lactose	1	1	1	0	0.5	0.503	NA	NA
	alpha-Tocopherol succinate	1	1	1	0	0.5	0.505299	NA	NA
	Altrose	1	1	1	0	0.5	0.4982	NA	NA
	Amylose	1	1	1	0	0.5	0.4999	NA	NA
	andro steroid monosulfate 2	1	1	1	0	0.5	0.5004	NA	NA
	Androstenedione	1	1	1	0	0.5	0.4997	NA	NA
	arachidonicacidisomer	1	1	1	0	0.5	0.5017	NA	NA
	Arachidonyl lysolecithin	1	1	1	0	0.5	0.5015	NA	NA
	arginine + ornithine	1	1	1	0	0.5	0.4953	NA	NA
	Argininosuccinic acid	1	1	1	0	0.5	0.491701	NA	NA
	Azaprostanoic acid	1	1	1	0	0.5	0.5029	NA	NA
	Barbituric acid	1	1	1	0	0.5	0.493301	NA	NA
	Beta-D-Glucose	1	1	1	0	0.5	0.5013	NA	NA
	Beta-Glycerophosphoric acid	1	1	1	0	0.5	0.4963	NA	NA
	betamannosylglycerate	1	1	1	0	0.5	0.490001	NA	NA
	Bilirubin	1	9	5	4	0.5	0.501	0.508475	0.512847
	Bilirubin diglucuronide	1	1	1	0	0.5	0.5037	NA	NA
	Bilirubin glucuronide	1	1	1	0	0.5	0.4987	NA	NA
	Bradykinin	1	1	1	0	0.5	0.4982	NA	NA
	Bradykinin hydroxyproline	1	1	1	0	0.5	0.5038	NA	NA
	C16 sphinganine	1	1	1	0	0.5	0.4988	NA	NA
	C17 Sphinganine	1	1	1	0	0.5	0.5025	NA	NA
	C38H77NO3	1	1	1	0	0.5	0.5043	NA	NA
	Campesterol	1	1	1	0	0.5	0.493801	NA	NA
	Canavaninosuccinate	1	1	1	0	0.5	0.494901	NA	NA
	Caproic acid	1	3	2	1	0.5	0.5002	NA	NA
	Capryloylglycine	1	1	1	0	0.5	0.4962	NA	NA
	Carnosine	1	1	1	0	0.5	0.5048	NA	NA
	CDP-DG(16:0/16:0)	1	1	1	0	0.5	0.5012	NA	NA
	Cer(d16:1/22:0)	1	1	1	0	0.5	0.4973	NA	NA
	Cer(d18:0/17:0)	1	1	1	0	0.5	0.494501	NA	NA
	Cer(d18:1/14:0)	1	1	1	0	0.5	0.505399	NA	NA
	Cer(d18:1/20:0)	1	1	1	0	0.5	0.504	NA	NA
	Cer(d18:1/21:0)	1	1	1	0	0.5	0.493501	NA	NA
	Cer(d18:1/22:0)	1	1	1	0	0.5	0.4991	NA	NA
	Cer(d18:1/23:0)	1	1	1	0	0.5	0.509299	NA	NA
	Cer(d18:1/24:0)	1	1	1	0	0.5	0.5029	NA	NA
	Cer(d18:1/24:1)	1	1	1	0	0.5	0.4997	NA	NA
	Cer(d18:1/25:0)	1	1	1	0	0.5	0.494801	NA	NA
	Cer(d18:1/26:0)	1	1	1	0	0.5	0.4969	NA	NA
	Cer(d18:1/26:1)	1	1	1	0	0.5	0.5046	NA	NA
	Cer(d18:2/16:0)	1	1	1	0	0.5	0.4995	NA	NA
	Cer(d18:2/18:0)	1	1	1	0	0.5	0.494001	NA	NA
	Cer(d18:2/20:0)	1	1	1	0	0.5	0.506199	NA	NA
	Cer(d18:2/22:0)	1	1	1	0	0.5	0.4957	NA	NA
	Cer(d18:2/23:0)	1	1	1	0	0.5	0.5041	NA	NA
	Cer(d18:2/24:0)	1	1	1	0	0.5	0.4955	NA	NA
	Cer(d18:2/24:1)	1	1	1	0	0.5	0.4972	NA	NA
	Cer(d18:2/24:2)	1	1	1	0	0.5	0.505599	NA	NA
	ceramide (18.1/24.6)	1	1	1	0	0.5	0.506599	NA	NA
	Ceramide (d18:1/22:0)	1	1	1	0	0.5	0.4967	NA	NA
	CeramidesC36H73NO3	1	1	1	0	0.5	0.4991	NA	NA
	Chenodeoxycholic acid	1	1	1	0	0.5	0.5	NA	NA
	chiro-inositol	1	1	1	0	0.5	0.506999	NA	NA
	Cinnamoylglycine	1	1	1	0	0.5	0.4977	NA	NA
	cis-4-decenoyl carnitine	1	1	1	0	0.5	0.5027	NA	NA
	cis-Aconitic acid	1	3	2	1	0.5	0.5037	NA	NA
	Conjugated Bilirubin	1	1	1	0	0.5	0.4957	NA	NA
	Cortisone	1	1	1	0	0.5	0.4972	NA	NA
	Cortolone-3-glucuronide	1	1	1	0	0.5	0.4977	NA	NA
	D-Alanine	1	1	1	0	0.5	0.4968	NA	NA
	d-Glucopyranoside	1	1	1	0	0.5	0.505299	NA	NA
	D-Myo-inositol 4-phosphate	1	1	1	0	0.5	0.492601	NA	NA
	D-Urobilinogen	1	1	1	0	0.5	0.4976	NA	NA
	D-Xylitol	1	1	1	0	0.5	0.5026	NA	NA
	Dehydroepiandrosterone sulfate	1	1	1	0	0.5	0.4967	NA	NA
	Deoxycholicacid3-sulfate	1	1	1	0	0.5	0.513699	NA	NA
	Deoxyglucose-6-phosphate	1	1	1	0	0.5	0.499	NA	NA
	DG (38:8)a	1	1	1	0	0.5	0.4997	NA	NA
	DG(18:0/20:5(5Z,8Z,11Z,14Z,17Z)/0:0)	1	1	1	0	0.5	0.5032	NA	NA
	DG(18:1(11Z)/22:6(4Z,7Z,10Z,13Z,16Z,19Z)/0:0)	1	1	1	0	0.5	0.491601	NA	NA
	diethyl butenyl malonate	1	1	1	0	0.5	0.505799	NA	NA
	dihomo-linolenate (20:3n3 or n6)	1	1	1	0	0.5	0.494901	NA	NA
	Dihydrouracil	1	1	1	0	0.5	0.507099	NA	NA
	Docosatrienoic acid	1	1	1	0	0.5	0.507099	NA	NA
	Eicosapentaenoic acid	1	3	2	1	0.5	0.5021	NA	NA
	Elaidic acid	1	1	1	0	0.5	0.490801	NA	NA
	epiandrosterone sulfate	1	1	1	0	0.5	0.5032	NA	NA
	Erythrose	1	1	1	0	0.5	0.5041	NA	NA
	Escitalopram	1	1	1	0	0.5	0.492801	NA	NA
	Etiocholanolone sulfate	1	1	1	0	0.5	0.4983	NA	NA
	Fatty acid amide C20:0a	1	1	1	0	0.5	0.4988	NA	NA
	Fatty acid amide C20:1a	1	1	1	0	0.5	0.4957	NA	NA
	Fatty acid amide C22:1a	1	1	1	0	0.5	0.4988	NA	NA
	Fatty acid amide C22:2a	1	1	1	0	0.5	0.4974	NA	NA
	Fatty acid amideC24:1a	1	1	1	0	0.5	0.4983	NA	NA
	gamma-C - 18:3	1	1	1	0	0.5	0.507199	NA	NA
	Gamma-Glutamyl Glutamine	1	1	1	0	0.5	0.490801	NA	NA
	Gamma-Tocopherol	1	3	2	1	0.5	0.5032	NA	NA
	Ganglioside GM3 (d18:1/25:0)	1	1	1	0	0.5	0.507399	NA	NA
	Gluconolactone	1	1	1	0	0.5	0.493801	NA	NA
	Glucuroniclactone	1	1	1	0	0.5	0.4981	NA	NA
	Glyceraldehyde	1	1	1	0	0.5	0.5034	NA	NA
	glyceryl caprylate	1	1	1	0	0.5	0.5044	NA	NA
	Glycodeoxycholicacid	1	1	1	0	0.5	0.5018	NA	NA
	Glycyl-gl-alanine	1	1	1	0	0.5	0.507299	NA	NA
	GM2	1	1	1	0	0.5	0.507699	NA	NA
	Heptadecanenitrile	1	1	1	0	0.5	0.501	NA	NA
	Hexacosanoic acid	1	1	1	0	0.5	0.5007	NA	NA
	Hexadecanenitrile	1	1	1	0	0.5	0.5039	NA	NA
	Homogentisic acid	1	3	2	1	0.5	0.5002	NA	NA
	Homoserine lactone	1	1	1	0	0.5	0.4969	NA	NA
	HWESASXX	1	1	1	0	0.5	0.4984	NA	NA
	Hydrochlorothiazide	1	1	1	0	0.5	0.4989	NA	NA
	hydroxycarbamate	1	1	1	0	0.5	0.4979	NA	NA
	hydroxymethyldecadienoyl glucopyranose	1	1	1	0	0.5	0.512199	NA	NA
	Hydroxymethylphosphonate	1	1	1	0	0.5	0.509299	NA	NA
	hydroxyproline/aminolevulinate	1	1	1	0	0.5	0.493101	NA	NA
	Hydroxypyruvic acid	1	1	1	0	0.5	0.4971	NA	NA
	Hypotaurine	1	1	1	0	0.5	0.5036	NA	NA
	Inosine	1	3	2	1	0.5	0.493901	NA	NA
	L-Cystathionine	1	1	1	0	0.5	0.5043	NA	NA
	L-gamma-glutamyl-L-isoleucine	1	1	1	0	0.5	0.5009	NA	NA
	L-Ornithine monochlorohydrate/ornithine	1	1	1	0	0.5	0.488801	NA	NA
	L-Palmitoylcarnitine	1	3	2	1	0.5	0.493501	NA	NA
	L-Urobilin	1	1	1	0	0.5	0.502	NA	NA
	l-a-amino-1H-pyrrole-1-hexanoic acid	1	1	1	0	0.5	0.5002	NA	NA
	laurylcarnitine	1	1	1	0	0.5	0.4969	NA	NA
	Laurylcarnitine	1	1	1	0	0.5	0.506899	NA	NA
	Leucinic acid	1	1	1	0	0.5	0.4996	NA	NA
	Lignoceric acid	1	1	1	0	0.5	0.507699	NA	NA
	Linoleamide	1	1	1	0	0.5	0.483502	NA	NA
	Linoleic acid	1	13	7	6	0.5	0.5018	0.508475	0.512847
	Linolenoyl lysolecithin	1	1	1	0	0.5	0.5008	NA	NA
	Lipid(L3+L4)	1	1	1	0	0.5	0.494301	NA	NA
	Lipid(L6)	1	1	1	0	0.5	0.5028	NA	NA
	lipid	1	1	1	0	0.5	0.4967	NA	NA
	LysoPC(16:0)isomer	1	1	1	0	0.5	0.5025	NA	NA
	LysoPC(16:1)	1	1	1	0	0.5	0.4968	NA	NA
	LysoPC(22:3)	1	1	1	0	0.5	0.5014	NA	NA
	Lysophospholipids	1	1	1	0	0.5	0.489701	NA	NA
	Maleic acid	1	1	1	0	0.5	0.4957	NA	NA
	maleimide	1	1	1	0	0.5	0.498	NA	NA
	Malonic acid	1	3	2	1	0.5	0.4957	NA	NA
	Maltitol	1	1	1	0	0.5	0.5013	NA	NA
	Mannose 6-phosphate	1	1	1	0	0.5	0.5041	NA	NA
	Methyl stearate	1	1	1	0	0.5	0.5015	NA	NA
	methylglutaroylcarnitine	1	1	1	0	0.5	0.4978	NA	NA
	Methylguanidine	1	1	1	0	0.5	0.4999	NA	NA
	methylhexadecanoicacid	1	1	1	0	0.5	0.492901	NA	NA
	Monnopalmitin	1	1	1	0	0.5	0.5025	NA	NA
	monopalmitin-1-glyceride	1	1	1	0	0.5	0.4983	NA	NA
	Myristic acid	1	11	6	5	0.5	0.493201	0.508475	0.512847
	Myristoyl L-a-lysophosphatidylcholine	1	1	1	0	0.5	0.5021	NA	NA
	N-Acetyl-b-glucosaminylamine	1	1	1	0	0.5	0.5004	NA	NA
	N-Acetyl-D-glucosamine	1	1	1	0	0.5	0.4954	NA	NA
	N-acetyl moiety	1	1	1	0	0.5	0.4998	NA	NA
	N-acetylated glycoproteins1	1	1	1	0	0.5	0.4958	NA	NA
	N-acetylated glycoproteins2	1	1	1	0	0.5	0.5034	NA	NA
	N-Acetylgalactosamine	1	1	1	0	0.5	0.493601	NA	NA
	N-Acetylglutamine	1	1	1	0	0.5	0.510099	NA	NA
	N-Acetylserine	1	1	1	0	0.5	0.4967	NA	NA
	N-arachidonoylglutamicacid	1	1	1	0	0.5	0.5005	NA	NA
	N-docosahexaenoylGABA	1	1	1	0	0.5	0.4963	NA	NA
	N-Formylkynurenine	1	1	1	0	0.5	0.4969	NA	NA
	N-Lignoceroylsphingosine	1	1	1	0	0.5	0.4979	NA	NA
	N-methylproline	1	1	1	0	0.5	0.4959	NA	NA
	n - 3	1	1	1	0	0.5	0.494501	NA	NA
	N1-Methyl-2-pyridone-5-carboxamide	1	1	1	0	0.5	0.5029	NA	NA
	N6-Carbamoyl-L-threonyladenosine	1	1	1	0	0.5	0.5036	NA	NA
	Napthalene	1	1	1	0	0.5	0.5014	NA	NA
	Niacinamide	1	1	1	0	0.5	0.4952	NA	NA
	Nonadeca-10(Z)-enoic acid	1	1	1	0	0.5	0.503	NA	NA
	Nonadecanoic acid	1	1	1	0	0.5	0.492301	NA	NA
	O-methylcatechol sulfate	1	1	1	0	0.5	0.5011	NA	NA
	Octadecanol	1	1	1	0	0.5	0.5013	NA	NA
	Octadecenoylcarnitine	1	3	2	1	0.5	0.493401	NA	NA
	Oleanitirle	1	1	1	0	0.5	0.5025	NA	NA
	Oleoylcarnitine	1	3	2	1	0.5	0.5022	NA	NA
	Omeprazole	1	1	1	0	0.5	0.5012	NA	NA
	Oxalic acid	1	5	3	2	0.5	0.5033	NA	NA
	Oxoglutaric acid	1	5	3	2	0.5	0.4976	NA	NA
	p-Cresol	1	3	2	1	0.5	0.5011	NA	NA
	p-Cresol sulfate	1	1	1	0	0.5	0.5037	NA	NA
	PA(18:1(9Z)/22:4(7Z,10Z,13Z,16Z))	1	1	1	0	0.5	0.4967	NA	NA
	PA(20:3(8Z,11Z,14Z)/21:0)	1	1	1	0	0.5	0.507099	NA	NA
	PA(O-16:0/14:0)	1	1	1	0	0.5	0.4983	NA	NA
	Palmitelaidic acid	1	1	1	0	0.5	0.5006	NA	NA
	Palmitic amide	1	1	1	0	0.5	0.5045	NA	NA
	Palmitoleoyl Ethanolamide	1	1	1	0	0.5	0.505799	NA	NA
	palmitoyl sphingomyelin	1	1	1	0	0.5	0.504	NA	NA
	PC(12:0/0:0)	1	1	1	0	0.5	0.516098	NA	NA
	PC(14:0/24:0)	1	1	1	0	0.5	0.499	NA	NA
	PC(14:1(9Z)/14:1(9Z))	1	1	1	0	0.5	0.4958	NA	NA
	PC(16:0/22:6(4Z,7Z,10Z,13Z,16Z,19Z))	1	1	1	0	0.5	0.507199	NA	NA
	PC(18:0/0:0)	1	1	1	0	0.5	0.505199	NA	NA
	PC(18:1(11Z)/18:1(11Z))	1	1	1	0	0.5	0.5004	NA	NA
	PC(18:1(9Z)/18:1(9Z))	1	1	1	0	0.5	0.492301	NA	NA
	PC(18:2(11Z)/16:0(9Z))	1	1	1	0	0.5	0.5	NA	NA
	PC(18:2(9Z,12Z)/0:0)	1	1	1	0	0.5	0.493501	NA	NA
	PC(18:2(9Z,12Z)/16:1(9Z))	1	1	1	0	0.5	0.494001	NA	NA
	PC(18:3(6Z,9Z,12Z)/20:4(5Z,8Z,11Z,14Z))	1	1	1	0	0.5	0.4974	NA	NA
	PC(18:4(6Z,9Z,12Z,15Z)/16:1(9Z))	1	1	1	0	0.5	0.508299	NA	NA
	PC(20:2(11Z,14Z)/20:4(5Z,8Z,11Z,14Z))	1	1	1	0	0.5	0.490701	NA	NA
	PC(20:3(8Z,11Z,14Z)/0:0)	1	1	1	0	0.5	0.494901	NA	NA
	PC(20:4(5Z,8Z,11Z,14Z)/0:0)	1	1	1	0	0.5	0.5034	NA	NA
	PC(20:4(8Z,11Z,14Z,17Z)/20:4(5Z,8Z,11Z,14Z))	1	1	1	0	0.5	0.506099	NA	NA
	PC(20:5(5Z,8Z,11Z,14Z,17Z)/20:4(5Z,8Z,11Z,14Z))	1	1	1	0	0.5	0.5043	NA	NA
	PC(22:6(4Z,7Z,10Z,13Z,16Z,19Z)/22:6(4Z,7Z,10Z,13Z,16Z,19Z))	1	1	1	0	0.5	0.504	NA	NA
	PC(O-16:0/18:2(9Z,12Z))	1	1	1	0	0.5	0.4957	NA	NA
	PC(o-18:0/18:2(9Z,12Z))	1	1	1	0	0.5	0.4966	NA	NA
	PC(o-18:0/22:6(4Z,7Z,10Z,13Z,16Z,19Z))	1	1	1	0	0.5	0.5007	NA	NA
	PC(O-18:1(9Z)/O-18:1(9Z))	1	1	1	0	0.5	0.5038	NA	NA
	PC(P-19:1(12Z)/0:0)	1	1	1	0	0.5	0.4976	NA	NA
	PE-Cer(d15:1(4E)/18:0)	1	1	1	0	0.5	0.4972	NA	NA
	PE(18:2(9Z,12Z)/16:0)	1	1	1	0	0.5	0.4995	NA	NA
	PE(22:4(7Z,10Z,13Z,16Z)/22:5(7Z,10Z,13Z,16Z,19Z))	1	1	1	0	0.5	0.493001	NA	NA
	PE(P-16:0e/0:0)	1	1	1	0	0.5	0.4976	NA	NA
	PGP(16:0/18:0)	1	1	1	0	0.5	0.4992	NA	NA
	PGP(18:1(11Z)/18:1(11Z))	1	1	1	0	0.5	0.506199	NA	NA
	PGP(18:1(11Z)/18:2(9Z,12Z))	1	1	1	0	0.5	0.5015	NA	NA
	PGP(18:1(9Z)/20:3(8Z,11Z,14Z))	1	1	1	0	0.5	0.493101	NA	NA
	phenol sulfate	1	1	1	0	0.5	0.5012	NA	NA
	Phenylacetylglycine	1	1	1	0	0.5	0.4995	NA	NA
	phosphatidicacid	1	1	1	0	0.5	0.4995	NA	NA
	phosphatidylcholine	1	1	1	0	0.5	0.486801	NA	NA
	Phosphatidylethanolamine	1	1	1	0	0.5	0.4975	NA	NA
	Phosphatidylserine	1	1	1	0	0.5	0.5044	NA	NA
	PI-Cer(t20:0/18:0)	1	1	1	0	0.5	0.4983	NA	NA
	PI(20:3(8Z,11Z,14Z)/20:3(8Z,11Z,14Z))	1	1	1	0	0.5	0.496	NA	NA
	PI(20:4(5Z,8Z,11Z,14Z)/20:4(5Z,8Z,11Z,14Z))	1	1	1	0	0.5	0.4985	NA	NA
	PI(21:0/18:2(9Z,12Z))	1	1	1	0	0.5	0.4985	NA	NA
	PI(22:2(13Z,16Z)/19:1(9Z))	1	1	1	0	0.5	0.507199	NA	NA
	PI(22:6(4Z,7Z,10Z,13Z,16Z,19Z)/15:1(9Z))	1	1	1	0	0.5	0.4964	NA	NA
	PIP(16:0/18:0)	1	1	1	0	0.5	0.5008	NA	NA
	PIP(16:0/22:5(4Z,7Z,10Z,13Z,16Z))	1	1	1	0	0.5	0.4961	NA	NA
	PIP(18:1(9Z)/20:1(11Z))	1	1	1	0	0.5	0.491501	NA	NA
	pregn steroid monosulfate	1	1	1	0	0.5	0.497	NA	NA
	pregnanetriol glucuronide	1	1	1	0	0.5	0.4965	NA	NA
	pregnen-diol disulfate	1	1	1	0	0.5	0.486501	NA	NA
	Propane-1,3-diol	1	1	1	0	0.5	0.4957	NA	NA
	Propionic acid	1	1	1	0	0.5	0.508499	NA	NA
	propionylalanine	1	1	1	0	0.5	0.506799	NA	NA
	PS(19:1(9Z)/0:0)	1	1	1	0	0.5	0.5007	NA	NA
	PS(20:2(11Z,14Z)/22:4(7Z,10Z,13Z,16Z))	1	1	1	0	0.5	0.5019	NA	NA
	PS(20:4(5Z,8Z,11Z,14Z)/20:0)	1	1	1	0	0.5	0.493701	NA	NA
	PS(20:4(5Z,8Z,11Z,14Z)/22:1(11Z))	1	1	1	0	0.5	0.4997	NA	NA
	PS(22:1(11Z)/22:6(4Z,7Z,10Z,13Z,16Z,19Z))	1	1	1	0	0.5	0.4951	NA	NA
	PS(22:6(4Z,7Z,10Z,13Z,16Z,19Z)/18:1(9Z))	1	1	1	0	0.5	0.5031	NA	NA
	PS(22:6(4Z,7Z,10Z,13Z,16Z,19Z)/22:1(11Z))	1	1	1	0	0.5	0.5048	NA	NA
	Pyridoxine	1	1	1	0	0.5	0.4973	NA	NA
	pyroglutamine	1	3	2	1	0.5	0.494501	NA	NA
	Pyrophosphate	1	1	1	0	0.5	0.496	NA	NA
	S-1-P	1	1	1	0	0.5	0.5001	NA	NA
	salicyluric glucuronide	1	1	1	0	0.5	0.503	NA	NA
	Sebacic acid	1	1	1	0	0.5	0.491801	NA	NA
	SM	1	1	1	0	0.5	0.508899	NA	NA
	SM(36:2)	1	1	1	0	0.5	0.5044	NA	NA
	SM(36:3)	1	1	1	0	0.5	0.4975	NA	NA
	SM(39:1)	1	1	1	0	0.5	0.492601	NA	NA
	SM(40:1)	1	1	1	0	0.5	0.5033	NA	NA
	SM(40:2)	1	1	1	0	0.5	0.491801	NA	NA
	SM(41:2)	1	1	1	0	0.5	0.5019	NA	NA
	SM(42:1)	1	1	1	0	0.5	0.4953	NA	NA
	SM(43:1)	1	1	1	0	0.5	0.5036	NA	NA
	SM(d18:0/16:1(9Z))	1	1	1	0	0.5	0.4992	NA	NA
	SM(OH)C14:1	1	1	1	0	0.5	0.501	NA	NA
	SM(OH)C16:1	1	1	1	0	0.5	0.4997	NA	NA
	SM(OH)C22:1	1	1	1	0	0.5	0.5041	NA	NA
	SM(OH)C22:2	1	1	1	0	0.5	0.4978	NA	NA
	SMC20:2	1	1	1	0	0.5	0.4995	NA	NA
	Spermidine	1	1	1	0	0.5	0.490401	NA	NA
	Sphinganine 1-phosphate	1	1	1	0	0.5	0.5009	NA	NA
	sphingosine(d18:1)	1	1	1	0	0.5	0.507799	NA	NA
	stearoyl sphingomyelin	1	1	1	0	0.5	0.505299	NA	NA
	Succinic acid	1	3	2	1	0.5	0.5017	NA	NA
	succinylcarnitine	1	1	1	0	0.5	0.4958	NA	NA
	talopyranose	1	1	1	0	0.5	0.4996	NA	NA
	Taurine	1	3	2	1	0.5	0.505799	NA	NA
	Taurocholic acid	1	3	2	1	0.5	0.4997	NA	NA
	Taurocholic acid 3-sulfate	1	1	1	0	0.5	0.4966	NA	NA
	Taurolithocholic acid 3-sulfate	1	3	2	1	0.5	0.505699	NA	NA
	Tauroursodeoxycholic acid	1	1	1	0	0.5	0.5034	NA	NA
	Tetradecanamide	1	1	1	0	0.5	0.4985	NA	NA
	TG(8:0/8:0/8:0)	1	1	1	0	0.5	0.5003	NA	NA
	TG(Ac/18:0/18:1)	1	1	1	0	0.5	0.498	NA	NA
	Thyroxine	1	1	1	0	0.5	0.508399	NA	NA
	Trehalose	1	1	1	0	0.5	0.5041	NA	NA
	Tryptophanol	1	1	1	0	0.5	0.4979	NA	NA
	Ubiquinol-6	1	1	1	0	0.5	0.506099	NA	NA
	Ubiquinone	1	1	1	0	0.5	0.507099	NA	NA
	unkown	1	1	1	0	0.5	0.507199	NA	NA
	Vinylalkyl glycerol (16:1/20:4)	1	1	1	0	0.5	0.499	NA	NA
	Vitamin A	1	1	1	0	0.5	0.4996	NA	NA
	a-Glycerolphosphoric acid	1	1	1	0	0.5	0.5047	NA	NA
	10-undecenoate	2	2	2	0	0.25	0.254725	NA	NA
	2-hydroxypalmitate	2	2	2	0	0.25	0.256124	NA	NA
	5-Dodecenoic acid	2	2	2	0	0.25	0.255824	NA	NA
	7-Hydroxyoctanoic acid	2	2	2	0	0.25	0.244226	NA	NA
	Acetone	2	4	3	1	0.3125	0.318218	NA	NA
	Adenosine	2	2	2	0	0.25	0.250225	NA	NA
	Allantoin	2	2	2	0	0.25	0.239526	NA	NA
	Alpha-D-Glucose	2	2	2	0	0.25	0.253925	NA	NA
	Alpha-ketoisovaleric acid	2	4	3	1	0.3125	0.311519	NA	NA
	Biliverdin	2	4	3	1	0.3125	0.315618	NA	NA
	Butyrylcarnitine	2	2	2	0	0.25	0.251825	NA	NA
	C-glycosyltryptophan	2	2	2	0	0.25	0.246025	NA	NA
	Caprylic acid	2	2	2	0	0.25	0.262124	NA	NA
	Cortisol	2	2	2	0	0.25	0.246425	NA	NA
	Creatinine	2	12	7	5	0.387207	0.384512	0.474131	0.47083
	dihomo-linoleate (20:2n6)	2	2	2	0	0.25	0.250225	NA	NA
	docosadienoate(22:2n6)	2	2	2	0	0.25	0.245625	NA	NA
	Docosahexanoic acid	2	2	2	0	0.25	0.251925	NA	NA
	Dodecanoylcarnitine	2	2	2	0	0.25	0.252225	NA	NA
	Formic acid	2	6	4	2	0.34375	0.334917	0.460025	0.460614
	Ganglioside GM3 (d18:1/22:1(13Z))	2	2	2	0	0.25	0.249925	NA	NA
	Glycerol 1-octadecanoate	2	2	2	0	0.25	0.248025	NA	NA
	Glycocholic acid	2	14	8	6	0.395264	0.39781	0.474316	0.477372
	Glyoxylic acid	2	2	2	0	0.25	0.239026	NA	NA
	Hexadecenoylcarnitine	2	2	2	0	0.25	0.249425	NA	NA
	Hexanoylcarnitine	2	4	3	1	0.3125	0.314219	NA	NA
	Hydroxyphenyllactic acid	2	2	2	0	0.25	0.247625	NA	NA
	Hydroxypropionic acid	2	2	2	0	0.25	0.247425	NA	NA
	L-Acetylcarnitine	2	4	3	1	0.3125	0.321918	NA	NA
	L-Alloisoleucine	2	2	2	0	0.25	0.249425	NA	NA
	LysoPE(22:6)	2	2	2	0	0.25	0.250625	NA	NA
	Methyl hippuric acid	2	2	2	0	0.25	0.248525	NA	NA
	Myristoleic acid	2	2	2	0	0.25	0.247925	NA	NA
	N-Acetyl-L-alanine	2	2	2	0	0.25	0.237526	NA	NA
	N-acetylneuraminate	2	2	2	0	0.25	0.249625	NA	NA
	Octadecanedioic acid	2	2	2	0	0.25	0.257524	NA	NA
	Oxalacetic acid	2	2	2	0	0.25	0.253125	NA	NA
	Palmitoleic acid	2	10	6	4	0.376953	0.384412	0.471191	0.47083
	PC(18:1(11Z)/22:6(4Z,7Z,10Z,13Z,16Z,19Z))	2	2	2	0	0.25	0.252525	NA	NA
	Pentadecanoic acid	2	2	2	0	0.25	0.247725	NA	NA
	Tetradecanedioic acid	2	2	2	0	0.25	0.249025	NA	NA
	Thiodiacetic acid	2	2	2	0	0.25	0.248625	NA	NA
	Vaccenic acid	2	2	2	0	0.25	0.245125	NA	NA
	12-Deoxycholylglycine	3	7	5	2	0.226562	0.225127	0.460025	0.460614
	2-Hydroxy-3-methylbutyric acid	3	5	4	1	0.1875	0.190431	NA	NA
	4-Hydroxyphenylpyruvic acid	3	3	3	0	0.125	0.125137	NA	NA
	Alpha-Hydroxyisobutyric acid	3	3	3	0	0.125	0.126437	NA	NA
	Docosapentaenoic acid	3	5	4	1	0.1875	0.182632	NA	NA
	Eicosadienoic acid	3	3	3	0	0.125	0.121838	NA	NA
	Eicosenoic acid	3	3	3	0	0.125	0.127637	NA	NA
	Fumaric acid	3	9	6	3	0.253906	0.254225	0.460025	0.460614
	Glycerol	3	11	7	4	0.274414	0.274123	0.460025	0.460614
	L-Isoleucine	3	23	13	10	0.33882	0.339416	0.460025	0.460614
	L-Lactic acid	3	25	14	11	0.345019	0.339116	0.460025	0.460614
	L-Proline	3	21	12	9	0.331812	0.337716	0.460025	0.460614
	N-Acetyl-L-phenylalanine	3	3	3	0	0.125	0.130637	NA	NA
	PC(18:0/22:6(4Z,7Z,10Z,13Z,16Z,19Z))	3	3	3	0	0.125	0.126037	NA	NA
	Pseudouridine	3	3	3	0	0.125	0.124538	NA	NA
	Pyruvic acid	3	9	6	3	0.253906	0.256224	0.460025	0.460614
	1-Methyladenosine	4	4	4	0	0.0625	0.0639436	NA	NA
	Acetoacetic acid	4	6	5	1	0.109375	0.111639	0.308949	0.312923
	D-Ribose	4	4	4	0	0.0625	0.0624438	NA	NA
	Hexadecanedioic acid	4	4	4	0	0.0625	0.0612439	NA	NA
	L-Cystine	4	4	4	0	0.0625	0.0673433	NA	NA
	L-Phenylalanine	4	26	15	11	0.278599	0.281222	0.460025	0.460614
	L-Serine	4	16	10	6	0.227249	0.235326	0.460025	0.460614
	Stearic acid	4	12	8	4	0.193848	0.191431	0.460025	0.459434
	2-Hydroxybutyric acid	5	7	6	1	0.0625	0.0641436	0.25	0.256574
	D-Glucose	5	11	8	3	0.113281	0.114739	0.308949	0.312923
	D-Mannose	5	5	5	0	0.03125	0.030147	NA	NA
	L-Aspartic acid	5	9	7	2	0.0898438	0.090441	0.299479	0.30147
	Heptadecanoic acid	6	8	7	1	0.0351562	0.0355464	0.210938	0.20098
	Oleic acid	6	12	9	3	0.072998	0.079642	0.25764	0.28109
	Palmitic acid	7	15	11	4	0.0592346	0.0582442	0.25	0.251332
	3-Hydroxybutyric acid	9	15	12	3	0.0175781	0.0170483	0.131836	0.127862
	L-Glutamic acid	11	15	13	2	0.00369263	0.00364964	0.0553894	0.0547445
	NA (not applicable): adjusted p-values were not calculated for metabolites reported in less than 6 cohorts.
