# Supplementary material for: Meta‐analysis of clinical metabolic profiling studies in cancer: challenges and opportunities
Source: EMBO Mol Med. 2016 Sep 6;8(10):1134–42. doi: 10.15252/emmm.201606798 (PMC5048364; doi:10.15252/emmm.201606798)
Supplement: Supplementary file 6 — Table EV5 [file EMMM-8-1134-s006.xls]

## Sheet: Sheet1
	Table EV5. Metabolic profiling in cancer: vote counting results in tissue
	Metabolites	vote count	number of studies that report on the metabolite	number of studies that report the metabolite as increased	number of studies that report the metabolite as decreased	p-values (binomial)	p-values (permutation)	multiple testing adjusted pNAvalues (binomial) for metabolites reported at least 6 times	multiple testing adjusted pNAvalues (permutation) for metabolites reported at least 6 times
	Myoinositol	-6	14	4	10	0.0897827	0.0862414	0.193359	0.189731
	D-Glucose	-5	15	5	10	0.150879	0.145935	0.266732	0.260468
	12-Deoxycholylglycine	-4	4	0	4	0.0625	0.0605439	NA	NA
	4-Pyridoxic acid	-4	4	0	4	0.0625	0.0671433	NA	NA
	Glycocholic acid	-4	4	0	4	0.0625	0.0661434	NA	NA
	13-HODE + 9-HODE	-3	3	0	3	0.125	0.122638	NA	NA
	3-Methylglutarylcarnitine	-3	3	0	3	0.125	0.122638	NA	NA
	Arachidonic acid	-3	9	3	6	0.253906	0.251025	0.386719	0.38233
	Squalene	-3	3	0	3	0.125	0.124038	NA	NA
	stearoyl sphingomyelin	-3	3	0	3	0.125	0.123138	NA	NA
	Uric acid	-3	7	2	5	0.226562	0.219328	0.356027	0.350217
	1-myristoylglycerol	-2	2	0	2	0.25	0.246925	NA	NA
	9,10-DHOME	-2	2	0	2	0.25	0.249425	NA	NA
	Alpha-D-Glucose	-2	2	0	2	0.25	0.251025	NA	NA
	Azelaic acid	-2	2	0	2	0.25	0.249825	NA	NA
	Capric acid	-2	2	0	2	0.25	0.246225	NA	NA
	Creatinine	-2	6	2	4	0.34375	0.337316	0.45375	0.461842
	D-Glucuronic acid	-2	2	0	2	0.25	0.252025	NA	NA
	D-Mannose	-2	6	2	4	0.34375	0.344116	0.45375	0.461842
	D-Ribose 5-phosphate	-2	4	1	3	0.3125	0.305219	NA	NA
	D-Ribulose 5-phosphate	-2	4	1	3	0.3125	0.310319	NA	NA
	D-Tagatose	-2	2	0	2	0.25	0.242726	NA	NA
	Dehydroepiandrosterone sulfate	-2	2	0	2	0.25	0.246525	NA	NA
	Dihydroxyacetone phosphate	-2	2	0	2	0.25	0.251025	NA	NA
	Glucaric acid	-2	2	0	2	0.25	0.249225	NA	NA
	Glucose and other monosaccharides	-2	2	0	2	0.25	0.247025	NA	NA
	Glycoursodeoxycholic acid	-2	2	0	2	0.25	0.246525	NA	NA
	Histamine	-2	4	1	3	0.3125	0.311619	NA	NA
	L-Gulonolactone	-2	2	0	2	0.25	0.248225	NA	NA
	Linoleic acid	-2	8	3	5	0.363281	0.356514	0.461088	0.463687
	Lipids/Triglycerides	-2	2	0	2	0.25	0.250525	NA	NA
	Methyl stearate	-2	2	0	2	0.25	0.252125	NA	NA
	Myristic acid	-2	10	4	6	0.376953	0.368213	0.466479	0.463687
	N-Acetylmannosamine	-2	2	0	2	0.25	0.248425	NA	NA
	Octadec-9-enoicacid	-2	2	0	2	0.25	0.253025	NA	NA
	p-Cresol sulfate	-2	2	0	2	0.25	0.247025	NA	NA
	Palmitic acid	-2	12	5	7	0.387207	0.385511	0.473253	0.471181
	Paraxanthine	-2	2	0	2	0.25	0.245925	NA	NA
	Pectic acid	-2	2	0	2	0.25	0.250725	NA	NA
	Pyridoxal	-2	2	0	2	0.25	0.254925	NA	NA
	Ribitol	-2	4	1	3	0.3125	0.308019	NA	NA
	Ricinoleic acid	-2	2	0	2	0.25	0.249325	NA	NA
	Scyllitol	-2	8	3	5	0.363281	0.364514	0.461088	0.463687
	Spermine	-2	4	1	3	0.3125	0.316618	NA	NA
	(E)-Urocanic acid	-1	1	0	1	0.5	0.488301	NA	NA
	1-docosahexaenoylglycerol	-1	1	0	1	0.5	0.4986	NA	NA
	1-eicosatrienoylglycerophosphocholine	-1	1	0	1	0.5	0.506199	NA	NA
	1-Pamntoyllactone	-1	1	0	1	0.5	0.490401	NA	NA
	1-pentadecanoylglycerol	-1	1	0	1	0.5	0.512099	NA	NA
	1,2-bisphosphoglycerate	-1	1	0	1	0.5	0.4966	NA	NA
	1,2-dipalmitoylglycerol	-1	1	0	1	0.5	0.505899	NA	NA
	1,5-Anhydrosorbitol	-1	1	0	1	0.5	0.5018	NA	NA
	13-methylmyristic acid	-1	1	0	1	0.5	0.5015	NA	NA
	2-Aminobenzoic acid	-1	1	0	1	0.5	0.5026	NA	NA
	2-ethylhexanoate	-1	1	0	1	0.5	0.491501	NA	NA
	2-linoleoylglycerol	-1	1	0	1	0.5	0.493901	NA	NA
	2-Methylglutaric acid	-1	1	0	1	0.5	0.5017	NA	NA
	2-myristoylglycerol	-1	1	0	1	0.5	0.5024	NA	NA
	2-Octenoylcarnitine	-1	1	0	1	0.5	0.5037	NA	NA
	2-oleoylglycerol	-1	1	0	1	0.5	0.5049	NA	NA
	2-palmitoylglycerol	-1	3	1	2	0.5	0.4977	NA	NA
	2-Phosphoglyceric acid	-1	3	1	2	0.5	0.4966	NA	NA
	2,3-Diphosphoglyceric acid	-1	1	0	1	0.5	0.4998	NA	NA
	3-Hexenedioic acid	-1	1	0	1	0.5	0.5001	NA	NA
	3-Hydroxymethylglutaric acid	-1	1	0	1	0.5	0.508999	NA	NA
	3-Methyl-2-oxovaleric acid	-1	1	0	1	0.5	0.5012	NA	NA
	3-Phosphoglyceric acid	-1	5	2	3	0.5	0.492401	NA	NA
	3,4-dihydroxy2(3H)-furanone	-1	1	0	1	0.5	0.4965	NA	NA
	4-androsten-3beta,17beta-diol disulfate 1	-1	1	0	1	0.5	0.491401	NA	NA
	4-ethylphenylsulfate	-1	1	0	1	0.5	0.508399	NA	NA
	4-lactone	-1	1	0	1	0.5	0.4992	NA	NA
	4-Methyl-2-oxopentanoate	-1	1	0	1	0.5	0.5011	NA	NA
	5-Methyltetrahydrofolic acid	-1	3	1	2	0.5	0.5036	NA	NA
	6-Keto-prostaglandin F1a	-1	1	0	1	0.5	0.4964	NA	NA
	7 alpha-Hydroxy-3-oxo-4-cholestenoate	-1	1	0	1	0.5	0.506899	NA	NA
	A-Ketoglutaric acid oxime	-1	1	0	1	0.5	0.5017	NA	NA
	Acetylcysteine	-1	1	0	1	0.5	0.4974	NA	NA
	Adenosine 2-phosphate	-1	1	0	1	0.5	0.4974	NA	NA
	Adenosine 3,5-diphosphate	-1	1	0	1	0.5	0.505999	NA	NA
	ADP	-1	5	2	3	0.5	0.4994	NA	NA
	Allose	-1	1	0	1	0.5	0.5	NA	NA
	Alpha-Linolenic acid	-1	7	3	4	0.5	0.4994	0.543956	0.54809
	Androsterone sulfate	-1	1	0	1	0.5	0.5024	NA	NA
	Arabinosylhypoxanthine	-1	1	0	1	0.5	0.4992	NA	NA
	Asparaginyl-glutamine	-1	1	0	1	0.5	0.492001	NA	NA
	Atenolol	-1	1	0	1	0.5	0.491901	NA	NA
	Avobenzene	-1	1	0	1	0.5	0.4993	NA	NA
	Benzoic acid	-1	1	0	1	0.5	0.496	NA	NA
	Benzyl alcohol	-1	1	0	1	0.5	0.495	NA	NA
	Beta-Sitosterol	-1	1	0	1	0.5	0.507299	NA	NA
	Carvone	-1	1	0	1	0.5	0.494501	NA	NA
	catechol sulfate	-1	1	0	1	0.5	0.5047	NA	NA
	Chenodeoxycholic acid	-1	1	0	1	0.5	0.4982	NA	NA
	Cholic acid	-1	1	0	1	0.5	0.498	NA	NA
	cis-Aconitic acid	-1	5	2	3	0.5	0.511399	NA	NA
	CL(18:1/18:1/20:4/18:2)	-1	1	0	1	0.5	0.507299	NA	NA
	Cortisol	-1	1	0	1	0.5	0.510499	NA	NA
	Coumarin	-1	1	0	1	0.5	0.5045	NA	NA
	D-Urobilinogen	-1	1	0	1	0.5	0.4975	NA	NA
	D-Xylitol	-1	5	2	3	0.5	0.491901	NA	NA
	D-Xylose	-1	1	0	1	0.5	0.4997	NA	NA
	dCMP	-1	1	0	1	0.5	0.4953	NA	NA
	Deoxycholic acid glycine conjugate	-1	1	0	1	0.5	0.506299	NA	NA
	Deoxyguanosine	-1	3	1	2	0.5	0.5043	NA	NA
	Dephospho-CoA	-1	1	0	1	0.5	0.4971	NA	NA
	docosahexaenoate(DHA;22:6n3)	-1	1	0	1	0.5	0.505899	NA	NA
	docosapentaenoate(n3DPA;22:5n3)	-1	1	0	1	0.5	0.5039	NA	NA
	Dodecanamide	-1	1	0	1	0.5	0.4987	NA	NA
	Dodecancamide	-1	1	0	1	0.5	0.5015	NA	NA
	Dodecanoic acid	-1	7	3	4	0.5	0.494601	0.543956	0.54809
	DolichylD-xylosylphosphates	-1	1	0	1	0.5	0.4985	NA	NA
	eicosapentaenoate(EPA;20:5n3)	-1	1	0	1	0.5	0.505	NA	NA
	epiandrosterone sulfate	-1	1	0	1	0.5	0.5015	NA	NA
	Epinephrine	-1	1	0	1	0.5	0.5018	NA	NA
	Erythritol	-1	3	1	2	0.5	0.505299	NA	NA
	Ethanol	-1	1	0	1	0.5	0.504	NA	NA
	Ethylmalonic acid	-1	1	0	1	0.5	0.494401	NA	NA
	g-glutamyl	-1	1	0	1	0.5	0.5011	NA	NA
	Galactinol	-1	1	0	1	0.5	0.492001	NA	NA
	gamma-glutamylmethionine	-1	3	1	2	0.5	0.5031	NA	NA
	Gamma-Glutamyltyrosine	-1	3	1	2	0.5	0.5007	NA	NA
	Ganglioside GM1(d18:0/12:0)	-1	1	0	1	0.5	0.5026	NA	NA
	Ganglioside GM2(d18:1/18:1)	-1	1	0	1	0.5	0.4972	NA	NA
	glucarate(saccharate)	-1	1	0	1	0.5	0.507799	NA	NA
	Glucoheptonic acid	-1	1	0	1	0.5	0.506299	NA	NA
	Glucosan	-1	1	0	1	0.5	0.4978	NA	NA
	glucose 1-phosphate	-1	1	0	1	0.5	0.490801	NA	NA
	Glutarylcarnitine	-1	1	0	1	0.5	0.5028	NA	NA
	Glycerol 3-phosphate	-1	7	3	4	0.5	0.490701	0.543956	0.54809
	glycerol phosphate	-1	1	0	1	0.5	0.495	NA	NA
	Glyceryl	-1	1	0	1	0.5	0.5033	NA	NA
	Glycolic acid	-1	3	1	2	0.5	0.494901	NA	NA
	Glyoxylic acid	-1	1	0	1	0.5	0.5021	NA	NA
	Guanidoacetic acid	-1	3	1	2	0.5	0.5021	NA	NA
	Heme	-1	1	0	1	0.5	0.5035	NA	NA
	Hexadecanedioic acid	-1	1	0	1	0.5	0.4982	NA	NA
	Hippuric acid	-1	5	2	3	0.5	0.5044	NA	NA
	Hydroxybutyrylcarnitine	-1	1	0	1	0.5	0.5048	NA	NA
	Hydroxyhexanoycarnitine	-1	1	0	1	0.5	0.5003	NA	NA
	Hydroxypyruvic acid	-1	1	0	1	0.5	0.506099	NA	NA
	Imidazoleacetic acid	-1	1	0	1	0.5	0.501	NA	NA
	Indolelactic acid	-1	1	0	1	0.5	0.5024	NA	NA
	Indoxyl sulfate	-1	1	0	1	0.5	0.504	NA	NA
	Isoleucyl-L-proline	-1	1	0	1	0.5	0.504	NA	NA
	L-Quebrachitol	-1	1	0	1	0.5	0.505	NA	NA
	linolenate[alphaorgamma;(18:3n3or6)]	-1	1	0	1	0.5	0.498	NA	NA
	LipidI	-1	1	0	1	0.5	0.5014	NA	NA
	LipidII	-1	1	0	1	0.5	0.4999	NA	NA
	LPA(0:0/18:0)	-1	1	0	1	0.5	0.494001	NA	NA
	LysoPC(14:0)	-1	1	0	1	0.5	0.506099	NA	NA
	LysoPC(18:0)	-1	1	0	1	0.5	0.5005	NA	NA
	LysoPC(20:4(5Z,8Z,11Z,14Z))	-1	1	0	1	0.5	0.5028	NA	NA
	LysoPC(22:6(4Z,7Z,10Z,13Z,16Z,19Z))	-1	1	0	1	0.5	0.4972	NA	NA
	LysoPC(C16:0)	-1	1	0	1	0.5	0.490801	NA	NA
	LysoPC(C18:0)	-1	1	0	1	0.5	0.5026	NA	NA
	LysoPC(C18:1)	-1	1	0	1	0.5	0.5034	NA	NA
	LysoPC(C18:2)	-1	1	0	1	0.5	0.5046	NA	NA
	LysoPC(C20:4)	-1	1	0	1	0.5	0.494801	NA	NA
	LysoPC(C20:5)	-1	1	0	1	0.5	0.489301	NA	NA
	LysoPC(C22:6)	-1	1	0	1	0.5	0.5002	NA	NA
	LysoPE(0:0/20:4(5Z,8Z,11Z,14Z))	-1	1	0	1	0.5	0.4955	NA	NA
	LysoPE(18:0/0:0)	-1	1	0	1	0.5	0.491201	NA	NA
	LysoPE(18:3(9Z,12Z,15Z)/0:0)	-1	1	0	1	0.5	0.510499	NA	NA
	LysoPE(C16:0)	-1	1	0	1	0.5	0.507099	NA	NA
	LysoPE(C18:2)	-1	1	0	1	0.5	0.511999	NA	NA
	LysoPE(C20:4)	-1	1	0	1	0.5	0.4993	NA	NA
	LysoPE(C22:6)	-1	1	0	1	0.5	0.4993	NA	NA
	Maleamate	-1	1	0	1	0.5	0.506899	NA	NA
	Monoethylhexyl phthalic acid	-1	1	0	1	0.5	0.4998	NA	NA
	N-Acetylglutamic acid	-1	1	0	1	0.5	0.5039	NA	NA
	N-Alpha-acetyllysine	-1	1	0	1	0.5	0.5007	NA	NA
	N-succinyl-LL-2,6-diaminopimelte	-1	1	0	1	0.5	0.4985	NA	NA
	Nicotinamide riboside	-1	1	0	1	0.5	0.496	NA	NA
	Nonadecanoic acid	-1	3	1	2	0.5	0.492101	NA	NA
	Norepinephrine	-1	1	0	1	0.5	0.4986	NA	NA
	Octadecanedioic acid	-1	1	0	1	0.5	0.5027	NA	NA
	Oleamide	-1	3	1	2	0.5	0.5023	NA	NA
	Oxalic acid	-1	1	0	1	0.5	0.4974	NA	NA
	palmitate, methyl ester	-1	1	0	1	0.5	0.510799	NA	NA
	Palmitelaidic acid	-1	1	0	1	0.5	0.493801	NA	NA
	Palmitoylethanolamide	-1	1	0	1	0.5	0.5044	NA	NA
	Pantetheine 4-phosphate	-1	1	0	1	0.5	0.506599	NA	NA
	PC(34:3)	-1	1	0	1	0.5	0.5047	NA	NA
	PC(36:5)	-1	1	0	1	0.5	0.5004	NA	NA
	PC(38:6)	-1	1	0	1	0.5	0.5038	NA	NA
	PCPG	-1	1	0	1	0.5	0.507099	NA	NA
	PG(18:1)	-1	1	0	1	0.5	0.5025	NA	NA
	PGP(16:1(9Z)/22:6(4Z,7Z,10Z,13Z,16Z,19Z))	-1	1	0	1	0.5	0.4982	NA	NA
	phenol sulfate	-1	1	0	1	0.5	0.502	NA	NA
	Phenol sulphate	-1	1	0	1	0.5	0.5006	NA	NA
	Phenylacetylglycine	-1	1	0	1	0.5	0.490401	NA	NA
	Phosphoenolpyruvic acid	-1	3	1	2	0.5	0.498	NA	NA
	PIP(16:0/18:0)	-1	1	0	1	0.5	0.5049	NA	NA
	Piperine	-1	1	0	1	0.5	0.488101	NA	NA
	pregn steroid monosulfate	-1	1	0	1	0.5	0.508499	NA	NA
	Pregnanediol-3-glucuronide	-1	1	0	1	0.5	0.5035	NA	NA
	Quinaldic acid	-1	1	0	1	0.5	0.5048	NA	NA
	Riboflavin	-1	3	1	2	0.5	0.5007	NA	NA
	S-Acetyldihydrolipoamide	-1	1	0	1	0.5	0.4995	NA	NA
	Salicyluric acid	-1	1	0	1	0.5	0.4961	NA	NA
	Sebacic acid	-1	1	0	1	0.5	0.5029	NA	NA
	Sedoheptulose 7-phosphate	-1	1	0	1	0.5	0.4984	NA	NA
	Serinyl-methionine	-1	1	0	1	0.5	0.5022	NA	NA
	Sitosterol-ß	-1	1	0	1	0.5	0.4963	NA	NA
	Stearidonic acid	-1	3	1	2	0.5	0.491801	NA	NA
	Suberic acid	-1	1	0	1	0.5	0.4971	NA	NA
	Succinic acid semialdehyde	-1	1	0	1	0.5	0.5044	NA	NA
	Succinic anhydride	-1	1	0	1	0.5	0.4955	NA	NA
	Sucrose	-1	1	0	1	0.5	0.510799	NA	NA
	Sulfolithocholylglycine	-1	1	0	1	0.5	0.4961	NA	NA
	Taurochenodesoxycholic acid	-1	1	0	1	0.5	0.506199	NA	NA
	Taurocholic acid	-1	1	0	1	0.5	0.5003	NA	NA
	tetraethylene glycol	-1	1	0	1	0.5	0.510199	NA	NA
	Theobromine	-1	1	0	1	0.5	0.5036	NA	NA
	Theophylline	-1	1	0	1	0.5	0.509899	NA	NA
	Threoninyl-aspartate	-1	1	0	1	0.5	0.4977	NA	NA
	Tiglylcarnitine	-1	3	1	2	0.5	0.4978	NA	NA
	Trans-4 Hydroxytamoxifen	-1	1	0	1	0.5	0.492701	NA	NA
	Tridecanoic acid	-1	1	0	1	0.5	0.496	NA	NA
	Undecanedioic acid	-1	1	0	1	0.5	0.5016	NA	NA
	Xanthosine	-1	5	2	3	0.5	0.506999	NA	NA
	1-arachidonoylglycerophosphocholine	0	2	1	1	0.75	0.751175	NA	NA
	1-linoleoylglycerophosphocholine	0	2	1	1	0.75	0.750675	NA	NA
	1-oleoylglycerol	0	4	2	2	0.6875	0.692081	NA	NA
	1-oleoylglycerophosphoinositol	0	4	2	2	0.6875	0.678782	NA	NA
	1-palmitoylglycerophosphoinositol	0	4	2	2	0.6875	0.688281	NA	NA
	1-stearoylglycerol	0	2	1	1	0.75	0.745875	NA	NA
	10-heptadecenoate	0	2	1	1	0.75	0.751775	NA	NA
	3-(4-Hydroxyphenyl)lactate	0	2	1	1	0.75	0.751575	NA	NA
	3-AMP	0	4	2	2	0.6875	0.683582	NA	NA
	5-Dodecenoic acid	0	2	1	1	0.75	0.746875	NA	NA
	Acetone	0	2	1	1	0.75	0.749975	NA	NA
	adenosine 2-monophosphate	0	2	1	1	0.75	0.752775	NA	NA
	Adenosine monophosphate	0	12	6	6	0.612793	0.60299	0.645388	0.63896
	Alpha-N-Phenylacetyl-L-glutamine	0	2	1	1	0.75	0.744076	NA	NA
	Benzaldehyde	0	2	1	1	0.75	0.748875	NA	NA
	Beta-D-Glucose	0	2	1	1	0.75	0.746675	NA	NA
	Beta-Glycerophosphoric acid	0	8	4	4	0.636719	0.641386	0.65625	0.661429
	Caproic acid	0	2	1	1	0.75	0.749175	NA	NA
	Creatine	0	16	8	8	0.59819	0.59949	0.643705	0.63896
	D-Arabitol	0	2	1	1	0.75	0.746275	NA	NA
	D-Galactose	0	2	1	1	0.75	0.754075	NA	NA
	D-Glyceraldehyde 3-phosphate	0	2	1	1	0.75	0.751675	NA	NA
	D-Xylonate	0	2	1	1	0.75	0.752275	NA	NA
	Diethanolamine	0	2	1	1	0.75	0.750475	NA	NA
	Dimethylglycine	0	4	2	2	0.6875	0.686581	NA	NA
	FAD	0	6	3	3	0.65625	0.668583	0.65625	0.668583
	Fructose 6-phosphate	0	6	3	3	0.65625	0.652285	0.65625	0.663688
	Gamma-Glutamyl Glutamine	0	4	2	2	0.6875	0.686781	NA	NA
	gamma-glutamylvaline	0	2	1	1	0.75	0.751375	NA	NA
	Glutamylphenylalanine	0	2	1	1	0.75	0.753175	NA	NA
	Glycerol 1-hexadecanoate	0	4	2	2	0.6875	0.680682	NA	NA
	Glycerol 1-octadecanoate	0	2	1	1	0.75	0.745975	NA	NA
	Glycerophosphocholine	0	14	7	7	0.604736	0.606689	0.643752	0.63896
	Glycyl-L-leucine	0	2	1	1	0.75	0.749475	NA	NA
	Heptanoic acid	0	2	1	1	0.75	0.757974	NA	NA
	Homocysteine	0	2	1	1	0.75	0.749975	NA	NA
	LysoPC(18:2(9Z,12Z))	0	2	1	1	0.75	0.754475	NA	NA
	Malonic acid	0	2	1	1	0.75	0.741876	NA	NA
	Myristoleic acid	0	6	3	3	0.65625	0.656984	0.65625	0.663688
	N-Acetylaspartylglutamic acid	0	2	1	1	0.75	0.743876	NA	NA
	N-Acetylneuraminic acid	0	2	1	1	0.75	0.749375	NA	NA
	N-ethylglycinexylidide	0	2	1	1	0.75	0.753975	NA	NA
	Nicotinamide ribotide	0	2	1	1	0.75	0.748975	NA	NA
	Nonadeca-10(Z)-enoic acid	0	4	2	2	0.6875	0.681182	NA	NA
	Palmitoleic acid	0	8	4	4	0.636719	0.638886	0.65625	0.661429
	Pelargonic acid	0	4	2	2	0.6875	0.694281	NA	NA
	Phytosphingosine	0	2	1	1	0.75	0.742276	NA	NA
	Pipecolic acid	0	4	2	2	0.6875	0.687781	NA	NA
	Propionylcarnitine	0	4	2	2	0.6875	0.685981	NA	NA
	Ribonic acid	0	2	1	1	0.75	0.744076	NA	NA
	Succinyladenosine	0	2	1	1	0.75	0.747375	NA	NA
	succinylcarnitine	0	4	2	2	0.6875	0.692181	NA	NA
	Triethanolamine	0	2	1	1	0.75	0.753075	NA	NA
	Urocanic acid	0	2	1	1	0.75	0.753075	NA	NA
	Vaccenic acid	0	4	2	2	0.6875	0.686181	NA	NA
	Valeric acid	0	2	1	1	0.75	0.746575	NA	NA
	VGAHAGEYGAEALER	0	2	1	1	0.75	0.754175	NA	NA
	(Glc)3 (GlcNAc)2 (Man)9 (Asn)1	1	1	1	0	0.5	0.506099	NA	NA
	(R)-2-Hydroxycaprylic acid	1	1	1	0	0.5	0.4973	NA	NA
	1-heptadecanoylglycerophosphocholine	1	1	1	0	0.5	0.4988	NA	NA
	1-linoleoylglycerol	1	1	1	0	0.5	0.505599	NA	NA
	1-Methyl-2-pyrrolidone	1	1	1	0	0.5	0.4979	NA	NA
	1-Methyl-L-tryptophan	1	1	1	0	0.5	0.4971	NA	NA
	1-Methylguanosine	1	1	1	0	0.5	0.5049	NA	NA
	1-Methylhistamine	1	1	1	0	0.5	0.509299	NA	NA
	1-myristoylglycerophosphocholine	1	1	1	0	0.5	0.5034	NA	NA
	1-octadecanol	1	1	1	0	0.5	0.509399	NA	NA
	1-palmitoleoylglycerophosphocholine	1	1	1	0	0.5	0.508399	NA	NA
	1-palmitoylglycerophosphocholine	1	3	2	1	0.5	0.5016	NA	NA
	1-palmitoylglycerophosphoethanolamine	1	1	1	0	0.5	0.5023	NA	NA
	1-Phenanthrene-carboxylicacid	1	1	1	0	0.5	0.4991	NA	NA
	1-stearoylglycerophosphoinositol	1	3	2	1	0.5	0.4961	NA	NA
	10-nonadecenoate	1	1	1	0	0.5	0.4995	NA	NA
	11-Eicosenoic acid	1	1	1	0	0.5	0.493801	NA	NA
	12-HETE	1	1	1	0	0.5	0.4976	NA	NA
	12-Ketodeoxycholic acid	1	1	1	0	0.5	0.5035	NA	NA
	14-Methylhexadecanoic acid	1	1	1	0	0.5	0.486901	NA	NA
	15-methylpalmitate (isobar with 2-methylpalmitate)	1	1	1	0	0.5	0.5002	NA	NA
	2-arachidonoylglycerophosphoinositol	1	1	1	0	0.5	0.4998	NA	NA
	2-docosahexaenoylglycerophosphocholine	1	1	1	0	0.5	0.5017	NA	NA
	2-docosahexaenoylglycerophosphoethanolamine	1	3	2	1	0.5	0.4999	NA	NA
	2-docosapentaenoylglycerophosphoethanolamine	1	1	1	0	0.5	0.492101	NA	NA
	2-Furoylglycine	1	1	1	0	0.5	0.5	NA	NA
	2-hydroxy-4-methyk-pentanoic acid	1	1	1	0	0.5	0.4977	NA	NA
	2-hydroxyacetaminophen sulfate	1	1	1	0	0.5	0.4964	NA	NA
	2-Hydroxybehenicacid(C22:0)	1	1	1	0	0.5	0.4989	NA	NA
	2-hydroxystearate	1	1	1	0	0.5	0.494501	NA	NA
	2-methoxyacetaminophen sulfate	1	1	1	0	0.5	0.510699	NA	NA
	2-Methyl-3-hydroxybutyric acid	1	1	1	0	0.5	0.492501	NA	NA
	2-methylmalonyl carnitine	1	1	1	0	0.5	0.4955	NA	NA
	2-myristoylglycerophosphocholine	1	1	1	0	0.5	0.4977	NA	NA
	2-oleoylglycerophosphoinositol	1	1	1	0	0.5	0.494001	NA	NA
	2-palmitoylglycerophosphocholine	1	3	2	1	0.5	0.5013	NA	NA
	2-Phenylacetamide	1	1	1	0	0.5	0.4979	NA	NA
	2-stearoylglycerophosphocholine	1	1	1	0	0.5	0.5007	NA	NA
	2,4(1H,3H)-pteridinedione	1	1	1	0	0.5	0.506899	NA	NA
	2,6-Diamino-4-hydroxy-5-N-methylformamidopyrimidine	1	1	1	0	0.5	0.4953	NA	NA
	3-(cystein-S-yl)acetaminophen	1	1	1	0	0.5	0.493301	NA	NA
	3-carboxy-4-methyl-5-propyl-2-furanpropanoate	1	1	1	0	0.5	0.495	NA	NA
	3-CMP	1	1	1	0	0.5	0.491001	NA	NA
	3-dephosphocoenzyme A	1	1	1	0	0.5	0.494901	NA	NA
	3-Hydroxy-2-methylvalerate	1	1	1	0	0.5	0.4957	NA	NA
	3-Hydroxyhippuric acid	1	1	1	0	0.5	0.5021	NA	NA
	3-O-Methylsphingosine	1	1	1	0	0.5	0.5005	NA	NA
	3-Oxooctadecanoic acid	1	1	1	0	0.5	0.489901	NA	NA
	3e-ameintaobisolbisumty/rate	1	1	1	0	0.5	0.507499	NA	NA
	4-Acetamidobutanoic acid	1	1	1	0	0.5	0.485701	NA	NA
	4-acetaminophen sulfate	1	1	1	0	0.5	0.494201	NA	NA
	4-Hydroxy-3-methylbenzoic acid	1	1	1	0	0.5	0.5006	NA	NA
	4-Hydroxy-L-threonine	1	1	1	0	0.5	0.5043	NA	NA
	4-Hydroxyphenylpyruvic acid	1	3	2	1	0.5	0.5003	NA	NA
	4-Hydroxysphinganine	1	1	1	0	0.5	0.5037	NA	NA
	4-Isopropylbenzyl alcohol	1	1	1	0	0.5	0.5004	NA	NA
	4-Nitrophenol	1	1	1	0	0.5	0.499	NA	NA
	5-Aminoimidazole ribonucleotide	1	1	1	0	0.5	0.5046	NA	NA
	5-Hydroxyindoleacetic acid	1	1	1	0	0.5	0.4994	NA	NA
	5-methyladenosine	1	1	1	0	0.5	0.494201	NA	NA
	5-Methylcytidine	1	1	1	0	0.5	0.493001	NA	NA
	5-O-Methylsphingosine	1	1	1	0	0.5	0.4968	NA	NA
	5-Thymidylic acid	1	1	1	0	0.5	0.5029	NA	NA
	5,8,11-Eicosatrienoic acid	1	1	1	0	0.5	0.5034	NA	NA
	6-hydroxy caproic acid	1	1	1	0	0.5	0.492601	NA	NA
	6-Sialyllactose	1	1	1	0	0.5	0.5011	NA	NA
	7-Ketodeoxycholic acid	1	1	1	0	0.5	0.5021	NA	NA
	7-Methylguanine	1	1	1	0	0.5	0.487601	NA	NA
	7a-Hydroxycholesterol	1	1	1	0	0.5	0.493501	NA	NA
	Ac-Ser-Asp-Lys-Pro-OH	1	1	1	0	0.5	0.512299	NA	NA
	Acetaminophen	1	1	1	0	0.5	0.493701	NA	NA
	acetyl CoA	1	1	1	0	0.5	0.5033	NA	NA
	Acetylglycine	1	1	1	0	0.5	0.5	NA	NA
	Acetylhydrazine	1	1	1	0	0.5	0.5017	NA	NA
	Acetylphosphate	1	1	1	0	0.5	0.506599	NA	NA
	Adenine,lipid	1	1	1	0	0.5	0.509499	NA	NA
	Adenosine	1	7	4	3	0.5	0.5038	0.543956	0.54809
	Adenosine diphosphate ribose	1	1	1	0	0.5	0.5046	NA	NA
	Adenosine triphosphate	1	3	2	1	0.5	0.4973	NA	NA
	Adenylsuccinic acid	1	1	1	0	0.5	0.4989	NA	NA
	Agmatine	1	1	1	0	0.5	0.4998	NA	NA
	AICAR	1	1	1	0	0.5	0.507199	NA	NA
	Ala-Ala	1	1	1	0	0.5	0.4983	NA	NA
	alanylleucine	1	1	1	0	0.5	0.5029	NA	NA
	alanylphenylalanine	1	1	1	0	0.5	0.5027	NA	NA
	Alpha-Hydroxyisobutyric acid	1	1	1	0	0.5	0.4978	NA	NA
	alpha-Tocopherol acetate	1	1	1	0	0.5	0.5049	NA	NA
	Aminobutyric acid	1	1	1	0	0.5	0.5008	NA	NA
	Aminomalonic acid	1	1	1	0	0.5	0.4963	NA	NA
	Aniline	1	1	1	0	0.5	0.5005	NA	NA
	Anserine	1	1	1	0	0.5	0.5004	NA	NA
	Arachidylcarnitine	1	1	1	0	0.5	0.5027	NA	NA
	Ascorbylpalmitate	1	1	1	0	0.5	0.4999	NA	NA
	B-Carotene	1	1	1	0	0.5	0.4993	NA	NA
	Behenic acid	1	1	1	0	0.5	0.5017	NA	NA
	Beta-Alanine	1	11	6	5	0.5	0.4988	0.543956	0.54809
	Beta-tocopherol	1	1	1	0	0.5	0.491601	NA	NA
	Betaine aldehyde	1	1	1	0	0.5	0.509799	NA	NA
	Biotin	1	1	1	0	0.5	0.5047	NA	NA
	Cadaverine	1	1	1	0	0.5	0.5003	NA	NA
	Caffeine	1	1	1	0	0.5	0.4992	NA	NA
	Calcidiol	1	1	1	0	0.5	0.509699	NA	NA
	Caprylic acid	1	3	2	1	0.5	0.498	NA	NA
	Carnosine	1	1	1	0	0.5	0.5043	NA	NA
	Ceramide (d18:1/12:0)	1	1	1	0	0.5	0.507499	NA	NA
	Cerebronic acid	1	1	1	0	0.5	0.5006	NA	NA
	Cholestenol	1	1	1	0	0.5	0.5005	NA	NA
	choline-containingcompounds	1	1	1	0	0.5	0.4971	NA	NA
	cholinephosphate	1	1	1	0	0.5	0.496	NA	NA
	citrate/isocitrate	1	1	1	0	0.5	0.493501	NA	NA
	Citrulline	1	5	3	2	0.5	0.5032	NA	NA
	CoA-[4phosphopantetheine]	1	1	1	0	0.5	0.5014	NA	NA
	Coenzyme	1	1	1	0	0.5	0.514899	NA	NA
	Coenzyme A	1	1	1	0	0.5	0.4956	NA	NA
	Coenzyme Q9	1	1	1	0	0.5	0.5031	NA	NA
	Cyclic AMP	1	1	1	0	0.5	0.495	NA	NA
	Cysteamine	1	1	1	0	0.5	0.491601	NA	NA
	Cytidine	1	5	3	2	0.5	0.499	NA	NA
	cytidine-5-diphosphoethanolamine	1	1	1	0	0.5	0.5024	NA	NA
	cytidine5-diphosphocholine	1	1	1	0	0.5	0.4961	NA	NA
	Cytosine	1	1	1	0	0.5	0.4992	NA	NA
	D-Aspartic acid	1	1	1	0	0.5	0.5038	NA	NA
	D-chiro-Inositol	1	1	1	0	0.5	0.5002	NA	NA
	D-Erythrose 4-phosphate	1	1	1	0	0.5	0.4976	NA	NA
	D-Maltose	1	5	3	2	0.5	0.505999	NA	NA
	D-Xylulose	1	1	1	0	0.5	0.4972	NA	NA
	Decanoylcarnitine	1	1	1	0	0.5	0.4965	NA	NA
	Deoxycholic acid	1	1	1	0	0.5	0.5015	NA	NA
	Deoxyinosine	1	1	1	0	0.5	0.5012	NA	NA
	DG(16:0/16:0/0:0)	1	1	1	0	0.5	0.5047	NA	NA
	dihomo-gamma-Linolenic acid (C20:cis[8,11,14]3)	1	1	1	0	0.5	0.494301	NA	NA
	dihomo-linolenate (20:3n3 or n6)	1	1	1	0	0.5	0.4996	NA	NA
	dihomo-linolenate(20:3n3n6)	1	1	1	0	0.5	0.5038	NA	NA
	Dimethylamine	1	1	1	0	0.5	0.494001	NA	NA
	Dimethylarginine	1	1	1	0	0.5	0.4986	NA	NA
	docosadienoate(22:3n3)	1	1	1	0	0.5	0.4998	NA	NA
	Dodecanol	1	1	1	0	0.5	0.490201	NA	NA
	Doosatrienoic acid	1	1	1	0	0.5	0.5016	NA	NA
	Eicosadienoic acid	1	1	1	0	0.5	0.5031	NA	NA
	Eicosatrienoic acid	1	1	1	0	0.5	0.4973	NA	NA
	eicosenoate(20:1n9or11)	1	1	1	0	0.5	0.508199	NA	NA
	Eicosenoic acid(C20:cis[11]1)	1	1	1	0	0.5	0.505899	NA	NA
	Eicosenoic acid	1	5	3	2	0.5	0.5031	NA	NA
	Elaidic acid	1	1	1	0	0.5	0.494701	NA	NA
	erythro-Dihydrosphingosine	1	1	1	0	0.5	0.502	NA	NA
	erythro-Sphingosine	1	1	1	0	0.5	0.5004	NA	NA
	erythro-Sphingosine-1-phosphate(d18:1)	1	1	1	0	0.5	0.5004	NA	NA
	Fructose 1-phosphate	1	1	1	0	0.5	0.5	NA	NA
	Fumaric acid	1	15	8	7	0.5	0.5019	0.543956	0.54809
	Galactose,lipid	1	1	1	0	0.5	0.4976	NA	NA
	gamma-glutamylleucine	1	3	2	1	0.5	0.4958	NA	NA
	Gamma Glutamylglutamic acid	1	5	3	2	0.5	0.5009	NA	NA
	Glu-Glu	1	1	1	0	0.5	0.4954	NA	NA
	Glutamate-gamma-H	1	1	1	0	0.5	0.5009	NA	NA
	glutamate, gamma-methyl ester	1	1	1	0	0.5	0.511499	NA	NA
	glutamine/glutamate	1	1	1	0	0.5	0.5016	NA	NA
	Glutaric acid	1	1	1	0	0.5	0.4984	NA	NA
	glutaroylcarnitine	1	3	2	1	0.5	0.494201	NA	NA
	Glyceraldehyde	1	1	1	0	0.5	0.5041	NA	NA
	Glyceric acid	1	5	3	2	0.5	0.4974	NA	NA
	Glycerol	1	11	6	5	0.5	0.5011	0.543956	0.54809
	Glycerol1-monooleoylglycerol	1	1	1	0	0.5	0.4972	NA	NA
	glycylisoleucine	1	1	1	0	0.5	0.504	NA	NA
	glycylphenylalanine	1	1	1	0	0.5	0.5007	NA	NA
	Glycylproline	1	3	2	1	0.5	0.5022	NA	NA
	glycylvaline	1	1	1	0	0.5	0.4973	NA	NA
	Gycerophosphoinositol	1	1	1	0	0.5	0.501	NA	NA
	Heptadecanamide	1	1	1	0	0.5	0.5023	NA	NA
	heptaethylene glycol	1	1	1	0	0.5	0.507199	NA	NA
	hexaethylene glycol	1	1	1	0	0.5	0.4983	NA	NA
	histidylleucine	1	1	1	0	0.5	0.505299	NA	NA
	Homogentisic acid	1	1	1	0	0.5	0.490701	NA	NA
	Hydrochlorothiazide	1	1	1	0	0.5	0.4999	NA	NA
	Hydrocinnamic acid	1	1	1	0	0.5	0.505699	NA	NA
	Hydroxykynurenine	1	1	1	0	0.5	0.507499	NA	NA
	Hydroxyphenyllactic acid	1	1	1	0	0.5	0.5015	NA	NA
	Inosinic acid	1	1	1	0	0.5	0.490101	NA	NA
	inositol1-phosphate	1	1	1	0	0.5	0.5019	NA	NA
	Iso-glutamine	1	1	1	0	0.5	0.506399	NA	NA
	Isobar: fructose 1,6-diphosphate, glucose 1,6-diphosphate, myo-inositol 1,4 or 1,3-diphosphate	1	1	1	0	0.5	0.4965	NA	NA
	Isobar: ribulose 5-phosphate, xylulose 5-phosphate	1	1	1	0	0.5	0.496	NA	NA
	Isobar: UDP-acetylglucosamine, UDP-acetylgalactosamine	1	1	1	0	0.5	0.5028	NA	NA
	Isobutyryl-L-carnitine	1	5	3	2	0.5	0.4984	NA	NA
	Isocitric acid	1	3	2	1	0.5	0.509399	NA	NA
	Isoglutamine	1	1	1	0	0.5	0.4995	NA	NA
	isoleucylalanine	1	1	1	0	0.5	0.4981	NA	NA
	isoleucylglutamate	1	1	1	0	0.5	0.5001	NA	NA
	isoleucylglutamine	1	1	1	0	0.5	0.4969	NA	NA
	isoleucylisoleucine	1	1	1	0	0.5	0.4981	NA	NA
	isoleucylserine	1	1	1	0	0.5	0.487701	NA	NA
	Isopentenyl pyrophosphate	1	1	1	0	0.5	0.4977	NA	NA
	Isovalerylcarnitine	1	3	2	1	0.5	0.5037	NA	NA
	Itaconic acid	1	1	1	0	0.5	0.508599	NA	NA
	Kynurenic acid	1	1	1	0	0.5	0.488901	NA	NA
	L-Alanine	1	1	1	0	0.5	0.5025	NA	NA
	L-Arabinose	1	1	1	0	0.5	0.492201	NA	NA
	L-Aspartyl-L-phenylalanine	1	1	1	0	0.5	0.514099	NA	NA
	L-gamma-glutamyl-L-isoleucine	1	1	1	0	0.5	0.4985	NA	NA
	L-isoleucinePicolinic acid	1	1	1	0	0.5	0.5028	NA	NA
	L-Octanoylcarnitine	1	1	1	0	0.5	0.4974	NA	NA
	L-serineL-threonine	1	1	1	0	0.5	0.507199	NA	NA
	L-Thyronine	1	1	1	0	0.5	0.4972	NA	NA
	Lathosterol	1	1	1	0	0.5	0.4987	NA	NA
	leucylalanine	1	1	1	0	0.5	0.507499	NA	NA
	leucylglutamate	1	1	1	0	0.5	0.4989	NA	NA
	leucylglycine	1	1	1	0	0.5	0.506899	NA	NA
	leucylserine	1	1	1	0	0.5	0.4994	NA	NA
	Lidocaine	1	1	1	0	0.5	0.4981	NA	NA
	LPS(20:3)	1	1	1	0	0.5	0.4988	NA	NA
	LysoPC(0:0/18:0)	1	1	1	0	0.5	0.4991	NA	NA
	LysoPC(16:0)	1	1	1	0	0.5	0.492501	NA	NA
	LysoPE(C18:0)	1	1	1	0	0.5	0.4957	NA	NA
	malate	1	1	1	0	0.5	0.4995	NA	NA
	Maleic acid	1	1	1	0	0.5	0.4996	NA	NA
	Malonylcarnitine	1	1	1	0	0.5	0.492601	NA	NA
	Maltohexaose	1	1	1	0	0.5	0.4967	NA	NA
	Mannitol	1	1	1	0	0.5	0.498	NA	NA
	Margaloeic acid	1	1	1	0	0.5	0.515798	NA	NA
	Methioninamide	1	1	1	0	0.5	0.4996	NA	NA
	Methionine sulfoxide	1	1	1	0	0.5	0.4953	NA	NA
	methionylthreonine	1	1	1	0	0.5	0.494901	NA	NA
	methionylvaline	1	1	1	0	0.5	0.5004	NA	NA
	Methyl alanine	1	1	1	0	0.5	0.4979	NA	NA
	Methylamine	1	1	1	0	0.5	0.506999	NA	NA
	Methylcysteine	1	1	1	0	0.5	0.4975	NA	NA
	myo-Inositol-2-phosphate	1	1	1	0	0.5	0.4983	NA	NA
	N-acetyl-aspartyl-glutamate	1	1	1	0	0.5	0.5001	NA	NA
	N-acetyl-aspartyl-glutamate (NAAG)	1	1	1	0	0.5	0.505199	NA	NA
	N-acetyl-L-tryptophan	1	1	1	0	0.5	0.505899	NA	NA
	N-acetyl-O-acetylneurominate	1	1	1	0	0.5	0.497	NA	NA
	N-Acetylasparagine	1	1	1	0	0.5	0.5029	NA	NA
	N-Acetylglucosamine 6-phosphate	1	1	1	0	0.5	0.4982	NA	NA
	N-acetylglucosamine6-phosphate	1	1	1	0	0.5	0.4995	NA	NA
	N-Acetylputrescine	1	1	1	0	0.5	0.4978	NA	NA
	N-Acetylvaline	1	1	1	0	0.5	0.508199	NA	NA
	N-formylmethionine	1	1	1	0	0.5	0.490201	NA	NA
	N-Methylhydantoin	1	1	1	0	0.5	0.5011	NA	NA
	N1-Acetylspermidine	1	1	1	0	0.5	0.4992	NA	NA
	N1-Acetylspermine	1	1	1	0	0.5	0.505999	NA	NA
	N12-Acetylthermospermidin	1	1	1	0	0.5	0.5024	NA	NA
	N5-Ethylglutamine	1	1	1	0	0.5	0.506199	NA	NA
	N5-Formyl-THF	1	1	1	0	0.5	0.494001	NA	NA
	N8-Acetylspermidine	1	1	1	0	0.5	0.507999	NA	NA
	NAC1	1	1	1	0	0.5	0.507699	NA	NA
	NAD	1	7	4	3	0.5	0.4992	0.543956	0.54809
	NADP	1	1	1	0	0.5	0.505	NA	NA
	NADPH	1	1	1	0	0.5	0.5019	NA	NA
	Nervonic acid	1	1	1	0	0.5	0.4987	NA	NA
	Niacinamide	1	9	5	4	0.5	0.4991	0.543956	0.54809
	Nicotinic acid	1	1	1	0	0.5	0.5039	NA	NA
	Non-ahexacontanoicacid	1	1	1	0	0.5	0.501	NA	NA
	Nonhexacontanonicacid	1	1	1	0	0.5	0.508699	NA	NA
	O-acetyl glycoprotein	1	1	1	0	0.5	0.4965	NA	NA
	O-Phosphotyrosine	1	1	1	0	0.5	0.5025	NA	NA
	Octadecanamide	1	3	2	1	0.5	0.5021	NA	NA
	Octylamine	1	1	1	0	0.5	0.493901	NA	NA
	Oxalacetic acid	1	1	1	0	0.5	0.505899	NA	NA
	Oxidized glutathione	1	7	4	3	0.5	0.490001	0.543956	0.54809
	Oxoproline	1	1	1	0	0.5	0.4991	NA	NA
	p-acetamidophenylglucuronide	1	1	1	0	0.5	0.4965	NA	NA
	palmitoleate	1	1	1	0	0.5	0.4964	NA	NA
	palmitoyl sphingomyelin	1	1	1	0	0.5	0.5044	NA	NA
	palmitoylsphinomyelin	1	1	1	0	0.5	0.506299	NA	NA
	PC(14:1(9Z)/22:1(13Z))	1	1	1	0	0.5	0.509599	NA	NA
	PC(o-18:0/20:4(8Z,11Z,14Z,17Z))	1	1	1	0	0.5	0.498	NA	NA
	PC(o-18:1(9Z)/16:0)	1	1	1	0	0.5	0.494701	NA	NA
	PE	1	1	1	0	0.5	0.5037	NA	NA
	Pentadecanol	1	1	1	0	0.5	0.507499	NA	NA
	pentaethylene glycol	1	1	1	0	0.5	0.5011	NA	NA
	Peptide	1	1	1	0	0.5	0.4986	NA	NA
	phenylalanylserine	1	1	1	0	0.5	0.4956	NA	NA
	Phenylpyruvic acid	1	1	1	0	0.5	0.4961	NA	NA
	Phosphocreatine	1	3	2	1	0.5	0.492801	NA	NA
	PI(36:1)	1	1	1	0	0.5	0.5009	NA	NA
	Podocarpic acid	1	1	1	0	0.5	0.5014	NA	NA
	Propionic acid	1	1	1	0	0.5	0.5034	NA	NA
	Propylene glycol	1	1	1	0	0.5	0.4963	NA	NA
	PS(14:1(9Z)/14:0)	1	1	1	0	0.5	0.4991	NA	NA
	Pseudoephedrine	1	1	1	0	0.5	0.508399	NA	NA
	pyroglutamine	1	3	2	1	0.5	0.487901	NA	NA
	Ranitidine	1	1	1	0	0.5	0.5	NA	NA
	Ribonolactone	1	1	1	0	0.5	0.4981	NA	NA
	Ribothymidine	1	1	1	0	0.5	0.5024	NA	NA
	ribulose-5-phosphate/xylulose-5-phosphate	1	1	1	0	0.5	0.5038	NA	NA
	S-Lactoylglutathione	1	1	1	0	0.5	0.5001	NA	NA
	S-methylglutathione	1	1	1	0	0.5	0.495	NA	NA
	serylleucine	1	1	1	0	0.5	0.494301	NA	NA
	serylphenyalanine	1	1	1	0	0.5	0.5021	NA	NA
	Short-chainfattyacids	1	1	1	0	0.5	0.5028	NA	NA
	SM(d18:1/18:0)	1	1	1	0	0.5	0.5006	NA	NA
	Sorbitol	1	5	3	2	0.5	0.505	NA	NA
	Spermic acid	1	1	1	0	0.5	0.5012	NA	NA
	symmetric-dimethylarginine	1	1	1	0	0.5	0.5007	NA	NA
	Tetracpsahexaenoic acid	1	1	1	0	0.5	0.511299	NA	NA
	Tetradecanal	1	1	1	0	0.5	0.4982	NA	NA
	threo-Sphingosine	1	1	1	0	0.5	0.494301	NA	NA
	Threoninyl-serine	1	1	1	0	0.5	0.505199	NA	NA
	threonylleucine	1	1	1	0	0.5	0.4974	NA	NA
	Tricosanoic acid	1	1	1	0	0.5	0.507699	NA	NA
	triethyleneglycol	1	1	1	0	0.5	0.5024	NA	NA
	Trimethylamine	1	1	1	0	0.5	0.4986	NA	NA
	UDP-D-Xylose	1	1	1	0	0.5	0.505099	NA	NA
	UDP/UTP	1	1	1	0	0.5	0.505799	NA	NA
	Unsaturatedlipids	1	1	1	0	0.5	0.508099	NA	NA
	Uridine diphosphate-N-acetylglucosamine	1	1	1	0	0.5	0.494901	NA	NA
	Uridine diphosphate glucuronic acid	1	1	1	0	0.5	0.4963	NA	NA
	Uridine triphosphate	1	1	1	0	0.5	0.505099	NA	NA
	ValineLeucine/Isoleucine	1	1	1	0	0.5	0.5022	NA	NA
	valylasparagine	1	1	1	0	0.5	0.4987	NA	NA
	valylglycine	1	1	1	0	0.5	0.5032	NA	NA
	valylphenylalanine	1	1	1	0	0.5	0.508999	NA	NA
	valylserine	1	1	1	0	0.5	0.5005	NA	NA
	valylvaline	1	1	1	0	0.5	0.493001	NA	NA
	Vidarabine	1	1	1	0	0.5	0.507499	NA	NA
	1-arachidonoylglycerophosphoethanolamine	2	2	2	0	0.25	0.243626	NA	NA
	1-palmitoylplasmenylethanolamine	2	2	2	0	0.25	0.251625	NA	NA
	1-stearoylglycerophosphocholine	2	2	2	0	0.25	0.246625	NA	NA
	1-stearoylglycerophosphoethanolamine	2	2	2	0	0.25	0.249225	NA	NA
	2-Hydroxy-3-methylbutyric acid	2	2	2	0	0.25	0.256424	NA	NA
	2-Hydroxybutyric acid	2	6	4	2	0.34375	0.352615	0.45375	0.463687
	2-Hydroxyglutarate	2	2	2	0	0.25	0.253125	NA	NA
	2-hydroxypalmitate	2	2	2	0	0.25	0.254325	NA	NA
	2-linoleoylglycerophosphoethanolamine	2	2	2	0	0.25	0.251325	NA	NA
	2-Methylbutyroylcarnitine	2	2	2	0	0.25	0.242026	NA	NA
	2-palmitoleoylglycerophosphocholine	2	2	2	0	0.25	0.247325	NA	NA
	2-palmitoylglycerophosphoethanolamine	2	2	2	0	0.25	0.252125	NA	NA
	3-Hydroxyisovaleric acid	2	2	2	0	0.25	0.250325	NA	NA
	4-Hydroxybutyric acid	2	2	2	0	0.25	0.244626	NA	NA
	5alpha-Cholestanol	2	2	2	0	0.25	0.262024	NA	NA
	6-Phosphogluconic acid	2	6	4	2	0.34375	0.340816	0.45375	0.461842
	7b-Hydroxycholesterol	2	2	2	0	0.25	0.240326	NA	NA
	Adrenic acid	2	2	2	0	0.25	0.251825	NA	NA
	Alpha-Tocopherol	2	6	4	2	0.34375	0.343716	0.45375	0.461842
	Argininosuccinic acid	2	2	2	0	0.25	0.251525	NA	NA
	aspartylleucine	2	2	2	0	0.25	0.252725	NA	NA
	Asymmetric dimethylarginine	2	2	2	0	0.25	0.246425	NA	NA
	CE(10:0)	2	2	2	0	0.25	0.239826	NA	NA
	CitraL-Malic acid	2	2	2	0	0.25	0.253225	NA	NA
	D-Sedoheptulose 7-phosphate	2	4	3	1	0.3125	0.311219	NA	NA
	dihomo-linoleate (20:2n6)	2	6	4	2	0.34375	0.345215	0.45375	0.461842
	Docosatrienoic acid	2	2	2	0	0.25	0.249425	NA	NA
	Ergothioneine	2	2	2	0	0.25	0.253625	NA	NA
	Ethanolamine	2	4	3	1	0.3125	0.313719	NA	NA
	Fructose 1,6-bisphosphate	2	4	3	1	0.3125	0.314019	NA	NA
	Gamma-Tocopherol	2	2	2	0	0.25	0.256124	NA	NA
	Gluconic acid	2	6	4	2	0.34375	0.344216	0.45375	0.461842
	Glucose 1-phosphate	2	2	2	0	0.25	0.246725	NA	NA
	Glycerylphosphorylethanolamine	2	4	3	1	0.3125	0.305819	NA	NA
	Guanosine triphosphate	2	2	2	0	0.25	0.252625	NA	NA
	hydroxyisovaleroyl carnitine	2	2	2	0	0.25	0.245525	NA	NA
	Isonicotinamide; Nicotinamide	2	2	2	0	0.25	0.238026	NA	NA
	L-Fucose	2	2	2	0	0.25	0.243726	NA	NA
	L-Homoserine	2	2	2	0	0.25	0.241626	NA	NA
	L-Palmitoylcarnitine	2	2	2	0	0.25	0.249525	NA	NA
	L-Ribulose	2	2	2	0	0.25	0.246925	NA	NA
	Maltopentaose	2	2	2	0	0.25	0.241926	NA	NA
	Mannose 6-phosphate	2	2	2	0	0.25	0.244326	NA	NA
	methyl-alpha-glucopyranoside	2	2	2	0	0.25	0.246825	NA	NA
	Methylmalonylcarnitine	2	2	2	0	0.25	0.249725	NA	NA
	methylphosphate	2	2	2	0	0.25	0.250725	NA	NA
	Myo-inositol 1-phosphate	2	2	2	0	0.25	0.253325	NA	NA
	N-Acetyl-D-glucosamine	2	4	3	1	0.3125	0.30302	NA	NA
	N-acetylneuraminate	2	6	4	2	0.34375	0.342916	0.45375	0.461842
	N-Acetylornithine	2	2	2	0	0.25	0.252925	NA	NA
	N-Acetylserine	2	2	2	0	0.25	0.253025	NA	NA
	Ornithine	2	10	6	4	0.376953	0.382212	0.466479	0.471181
	Oxoglutaric acid	2	4	3	1	0.3125	0.315018	NA	NA
	Palmitic amide	2	2	2	0	0.25	0.254225	NA	NA
	palmitoylcarnitine	2	2	2	0	0.25	0.249025	NA	NA
	PC	2	4	3	1	0.3125	0.308619	NA	NA
	Phenyllactic acid	2	2	2	0	0.25	0.253125	NA	NA
	Prostaglandin E2	2	2	2	0	0.25	0.250925	NA	NA
	Sphinganine	2	2	2	0	0.25	0.248325	NA	NA
	Stearic acid	2	8	5	3	0.363281	0.370013	0.461088	0.463687
	Tetracosanoic acid	2	2	2	0	0.25	0.248225	NA	NA
	threonylphenylalanine	2	2	2	0	0.25	0.250425	NA	NA
	tryptophan betaine	2	2	2	0	0.25	0.251225	NA	NA
	Uridine 5-diphosphate	2	2	2	0	0.25	0.252725	NA	NA
	1-arachidonoylglycerophosphoinositol	3	3	3	0	0.125	0.125137	NA	NA
	1-Methyladenosine	3	3	3	0	0.125	0.123738	NA	NA
	1-Methylnicotinamide	3	3	3	0	0.125	0.126537	NA	NA
	1-oleoylglycerophosphoethanolamine	3	3	3	0	0.125	0.122238	NA	NA
	2-arachidonoylglycerophosphocholine	3	3	3	0	0.125	0.129737	NA	NA
	2-arachidonoylglycerophosphoethanolamine	3	3	3	0	0.125	0.123038	NA	NA
	2-linoleoylglycerophosphocholine	3	3	3	0	0.125	0.123838	NA	NA
	3-Aminoisobutanoic acid	3	3	3	0	0.125	0.128837	NA	NA
	3-Hydroxybutyric acid	3	11	7	4	0.274414	0.274123	0.405477	0.411184
	3-Methylhistidine	3	3	3	0	0.125	0.129137	NA	NA
	Acetoacetic acid	3	3	3	0	0.125	0.130537	NA	NA
	Arachidic acid	3	3	3	0	0.125	0.119938	NA	NA
	Betaine	3	11	7	4	0.274414	0.286721	0.405477	0.423663
	C-glycosyltryptophan	3	5	4	1	0.1875	0.181232	NA	NA
	Cholesterol	3	7	5	2	0.226562	0.225727	0.356027	0.354715
	Cysteineglutathione disulfide	3	3	3	0	0.125	0.128737	NA	NA
	D-Ribose	3	5	4	1	0.1875	0.187631	NA	NA
	Eicosapentaenoic acid	3	3	3	0	0.125	0.119738	NA	NA
	Erythronic acid	3	3	3	0	0.125	0.130437	NA	NA
	Glycyl-glycine	3	3	3	0	0.125	0.127837	NA	NA
	Guanine	3	3	3	0	0.125	0.126637	NA	NA
	Guanosine diphosphate	3	3	3	0	0.125	0.118738	NA	NA
	Guanosine monophosphate	3	3	3	0	0.125	0.121238	NA	NA
	L-Cystathionine	3	3	3	0	0.125	0.124238	NA	NA
	L-Cystine	3	5	4	1	0.1875	0.183732	NA	NA
	LysoPC(18:1(9Z))	3	5	4	1	0.1875	0.188431	NA	NA
	Maltotetraose	3	3	3	0	0.125	0.121738	NA	NA
	Maltotriose	3	5	4	1	0.1875	0.187831	NA	NA
	N-Acetyl-L-aspartic acid	3	5	4	1	0.1875	0.186831	NA	NA
	N-acetylthreonine	3	3	3	0	0.125	0.125637	NA	NA
	N6-Acetyl-L-lysine	3	3	3	0	0.125	0.124938	NA	NA
	NADH	3	3	3	0	0.125	0.125337	NA	NA
	ophthalmate	3	3	3	0	0.125	0.126837	NA	NA
	Pentadecanoic acid	3	5	4	1	0.1875	0.189431	NA	NA
	Proline betaine	3	3	3	0	0.125	0.126537	NA	NA
	Prolylhydroxyproline	3	3	3	0	0.125	0.123338	NA	NA
	Pyrophosphate	3	3	3	0	0.125	0.123738	NA	NA
	S-Adenosylhomocysteine	3	9	6	3	0.253906	0.249925	0.386719	0.38233
	Threonic acid	3	5	4	1	0.1875	0.190531	NA	NA
	Thymine	3	3	3	0	0.125	0.124738	NA	NA
	Trimethylamine N-oxide	3	3	3	0	0.125	0.121638	NA	NA
	Uridine 5-monophosphate	3	3	3	0	0.125	0.119838	NA	NA
	Uridine diphosphate glucose	3	3	3	0	0.125	0.123338	NA	NA
	Valerylcarnitine	3	3	3	0	0.125	0.126637	NA	NA
	1-linoleoylglycerophosphoethanolamine	4	4	4	0	0.0625	0.0621438	NA	NA
	2-oleoylglycerophosphocholine	4	4	4	0	0.0625	0.0662434	NA	NA
	2-oleoylglycerophosphoethanolamine	4	4	4	0	0.0625	0.0659434	NA	NA
	5-Methylthioadenosine	4	4	4	0	0.0625	0.060044	NA	NA
	Acetic acid	4	8	6	2	0.144531	0.142036	0.260156	0.260468
	Aminoadipic acid	4	6	5	1	0.109375	0.106339	0.220982	0.219531
	Citicoline	4	4	4	0	0.0625	0.0611439	NA	NA
	Citric acid	4	10	7	3	0.171875	0.173733	0.283594	0.292763
	Cysteine	4	8	6	2	0.144531	0.147335	0.260156	0.260468
	D-Fructose	4	6	5	1	0.109375	0.110039	0.220982	0.222324
	docosadienoate(22:2n6)	4	4	4	0	0.0625	0.0621438	NA	NA
	Docosahexaenoic acid	4	4	4	0	0.0625	0.0624438	NA	NA
	Formic acid	4	4	4	0	0.0625	0.0640436	NA	NA
	Glucose 6-phosphate	4	8	6	2	0.144531	0.146035	0.260156	0.260468
	Heptadecanoic acid	4	8	6	2	0.144531	0.144436	0.260156	0.260468
	L-Alpha-aminobutyric acid	4	8	6	2	0.144531	0.146535	0.260156	0.260468
	L-Malic acid	4	14	9	5	0.211975	0.212829	0.344025	0.345411
	N-Acetyl-L-alanine	4	4	4	0	0.0625	0.0661434	NA	NA
	O-Phosphoethanolamine	4	10	7	3	0.171875	0.174533	0.283594	0.292763
	Oleic acid	4	8	6	2	0.144531	0.141436	0.260156	0.260468
	Oleoylcarnitine	4	4	4	0	0.0625	0.0638436	NA	NA
	Pseudouridine	4	4	4	0	0.0625	0.0606439	NA	NA
	Sarcosine	4	4	4	0	0.0625	0.0678432	NA	NA
	Sphingosine	4	4	4	0	0.0625	0.0617438	NA	NA
	Uridine	4	10	7	3	0.171875	0.171033	0.283594	0.292763
	Xanthine	4	10	7	3	0.171875	0.177432	0.283594	0.292763
	3-Dehydrocarnitine	5	5	5	0	0.03125	0.0311469	NA	NA
	4-Hydroxyproline	5	5	5	0	0.03125	0.0307469	NA	NA
	Cytidine monophosphate	5	5	5	0	0.03125	0.0327467	NA	NA
	Docosapentaenoic acid	5	5	5	0	0.03125	0.0344466	NA	NA
	Guanosine	5	7	6	1	0.0625	0.0588441	0.140625	0.135478
	Hypotaurine	5	5	5	0	0.03125	0.0307469	NA	NA
	N-Acetyl-L-methionine	5	5	5	0	0.03125	0.029747	NA	NA
	Pantothenic acid	5	7	6	1	0.0625	0.0575442	0.140625	0.135478
	Putrescine	5	9	7	2	0.0898438	0.0920408	0.193359	0.198088
	S-Adenosylmethionine	5	5	5	0	0.03125	0.0331467	NA	NA
	Spermidine	5	7	6	1	0.0625	0.0624438	0.140625	0.140498
	Stearoylcarnitine	5	5	5	0	0.03125	0.0322468	NA	NA
	Adenine	6	8	7	1	0.0351562	0.0349465	0.0940667	0.0961029
	Ascorbic acid	6	6	6	0	0.015625	0.0164484	0.0533405	0.0552695
	Dihydrouracil	6	6	6	0	0.015625	0.0161484	0.0533405	0.0552695
	Gamma-Aminobutyric acid	6	10	8	2	0.0546875	0.0544446	0.13205	0.131464
	Hexanoylcarnitine	6	8	7	1	0.0351562	0.0370463	0.0940667	0.0991239
	Inosine	6	8	7	1	0.0351562	0.0332467	0.0940667	0.0940406
	L-Asparagine	6	6	6	0	0.015625	0.0163484	0.0533405	0.0552695
	Phosphate	6	6	6	0	0.015625	0.0147485	0.0533405	0.0552695
	Pyruvic acid	6	6	6	0	0.015625	0.0153485	0.0533405	0.0552695
	Succinic acid	6	16	11	5	0.105057	0.106439	0.220982	0.219531
	Urea	6	6	6	0	0.015625	0.0145485	0.0533405	0.0552695
	4-Trimethylammoniobutanoic acid	7	9	8	1	0.0195312	0.0186481	0.0585938	0.0576927
	Carnitine	7	9	8	1	0.0195312	0.019748	0.0585938	0.0592441
	Choline	7	11	9	2	0.0327148	0.029947	0.0940667	0.0871986
	L-Acetylcarnitine	7	7	7	0	0.0078125	0.00694931	0.0386719	0.0343991
	L-Glutamine	7	13	10	3	0.0461426	0.0476452	0.114203	0.117922
	L-Kynurenine	7	9	8	1	0.0195312	0.0178482	0.0585938	0.0569991
	L-Methionine	7	13	10	3	0.0461426	0.0471453	0.114203	0.117922
	Butyrylcarnitine	8	8	8	0	0.00390625	0.00394961	0.0241699	0.0244382
	L-Aspartic acid	8	16	12	4	0.0384064	0.0391461	0.100059	0.101986
	L-Histidine	8	10	9	1	0.0107422	0.0109489	0.0462381	0.0492701
	L-Tryptophan	8	10	9	1	0.0107422	0.0114489	0.0462381	0.0492799
	Phosphorylcholine	8	10	9	1	0.0107422	0.0090491	0.0462381	0.04266
	L-Lysine	9	15	12	3	0.0175781	0.0167483	0.0580078	0.0552695
	Pyroglutamic acid	9	11	10	1	0.00585938	0.00494951	0.0322266	0.0272223
	L-Isoleucine	10	14	12	2	0.00646973	0.00614939	0.0337107	0.0320415
	Glutathione	11	13	12	1	0.00170898	0.00184982	0.0156457	0.0166483
	L-Arginine	11	13	12	1	0.00170898	0.00154985	0.0156457	0.0153435
	L-Leucine	11	15	13	2	0.00369263	0.00374963	0.0241699	0.0244382
	L-Proline	11	13	12	1	0.00170898	0.00134987	0.0156457	0.0153435
	L-Serine	11	11	11	0	0.000488281	0.000449955	0.00966797	0.00742426
	Alanine	12	16	14	2	0.00209045	0.00234977	0.0156457	0.0178944
	Hypoxanthine	12	12	12	0	0.000244141	4.9995e-05	0.00805664	0.00247475
	L-Threonine	12	14	13	1	0.000915527	0.000349965	0.0129482	0.00742426
	L-Valine	12	16	14	2	0.00209045	0.00214979	0.0156457	0.0177357
	Uracil	12	14	13	1	0.000915527	0.00124988	0.0129482	0.0153435
	Glycine	13	19	16	3	0.00221252	0.00274973	0.0156457	0.0194445
	L-Tyrosine	13	19	16	3	0.00221252	0.00154985	0.0156457	0.0153435
	Taurine	13	23	18	5	0.00531101	0.00434957	0.0309288	0.0253298
	L-Phenylalanine	15	19	17	2	0.000364304	0.000449955	0.00901651	0.00742426
	L-Glutamic acid	16	18	17	1	7.24792e-05	0.000149985	0.00358772	0.00494951
	L-Lactic acid	26	26	26	0	1.49012e-08	4.9995e-05	1.47521e-06	0.00247475
	NA (not applicable): adjusted p-values were not calculated for metabolites reported in less than 6 cohorts.
