# Supplementary material for: Meta‐analysis of clinical metabolic profiling studies in cancer: challenges and opportunities
Source: EMBO Mol Med. 2016 Sep 6;8(10):1134–42. doi: 10.15252/emmm.201606798 (PMC5048364; doi:10.15252/emmm.201606798)
Supplement: Supplementary file 7 — Table EV6 [file EMMM-8-1134-s007.xls]

## Sheet: Sheet1
	Table EV6. Metabolic profiling in diabetes: vote counting results in blood
	Metabolites	vote count	number of studies that report on the metabolite	number of studies that report the metabolite as increased	number of studies that report the metabolite as decreased	p-values (binomial)	p-values (permutation)	multiple testing adjusted p-values (binomial) for metabolites reported at least 6 times	multiple testing adjusted p-values (permutation) for metabolites reported at least 6 times
	L-Leucine	9	11	10	1	0.00585938	0.00554945	0.0703125	0.0544446
	Alanine	7	9	8	1	0.0195312	0.0170483	0.0878906	0.0848165
	D-Glucose	7	7	7	0	0.0078125	0.0060494	0.0703125	0.0544446
	L-Phenylalanine	7	9	8	1	0.0195312	0.0188481	0.0878906	0.0848165
	L-Valine	7	11	9	2	0.0327148	0.0346465	0.105469	0.110239
	L-Proline	6	8	7	1	0.0351562	0.0367463	0.105469	0.110239
	D-Fructose	5	5	5	0	0.03125	0.030247	NA	NA
	L-Isoleucine	5	7	6	1	0.0625	0.0678432	0.140625	0.152647
	Oleic acid	5	5	5	0	0.03125	0.030447	NA	NA
	Stearic acid	5	5	5	0	0.03125	0.0315468	NA	NA
	2-Hydroxybutyric acid	4	4	4	0	0.0625	0.0640436	NA	NA
	3-Hydroxybutyric acid	4	4	4	0	0.0625	0.060144	NA	NA
	D-Mannose	4	4	4	0	0.0625	0.0654435	NA	NA
	L-Acetylcarnitine	4	6	5	1	0.109375	0.111639	0.21875	0.223278
	3-Methyl-2-oxovaleric acid	3	3	3	0	0.125	0.116038	NA	NA
	4-Methyl-2-oxopentanoate	3	3	3	0	0.125	0.127637	NA	NA
	Alpha-ketoisovaleric acid	3	3	3	0	0.125	0.124938	NA	NA
	Butyrylcarnitine	3	5	4	1	0.1875	0.189231	NA	NA
	Choline	3	3	3	0	0.125	0.123338	NA	NA
	Citric acid	3	3	3	0	0.125	0.123438	NA	NA
	Dodecanoylcarnitine	3	5	4	1	0.1875	0.191731	NA	NA
	L-Alpha-aminobutyric acid	3	3	3	0	0.125	0.120838	NA	NA
	L-Glutamic acid	3	5	4	1	0.1875	0.183832	NA	NA
	L-Kynurenine	3	3	3	0	0.125	0.120838	NA	NA
	L-Lactic acid	3	5	4	1	0.1875	0.188931	NA	NA
	Myoinositol	3	5	4	1	0.1875	0.179332	NA	NA
	Ornithine	3	5	4	1	0.1875	0.188831	NA	NA
	Palmitic acid	3	5	4	1	0.1875	0.185131	NA	NA
	Pantothenic acid	3	3	3	0	0.125	0.128737	NA	NA
	1-Methyladenosine	2	2	2	0	0.25	0.253525	NA	NA
	1-oleoylglycerophosphoethanolamine	2	2	2	0	0.25	0.246725	NA	NA
	1-palmitoylglycerophosphoethanolamine	2	2	2	0	0.25	0.250025	NA	NA
	1,7-dimethylurate	2	2	2	0	0.25	0.244026	NA	NA
	10-heptadecenoate	2	2	2	0	0.25	0.254825	NA	NA
	10-nonadecenoate	2	2	2	0	0.25	0.250525	NA	NA
	12-Deoxycholylglycine	2	2	2	0	0.25	0.248925	NA	NA
	2-Hydroxy-3-methylbutyric acid	2	2	2	0	0.25	0.243826	NA	NA
	2-hydroxypalmitate	2	2	2	0	0.25	0.253125	NA	NA
	3-(4-Hydroxyphenyl)lactate	2	2	2	0	0.25	0.255124	NA	NA
	3-Methoxytyrosine	2	2	2	0	0.25	0.254725	NA	NA
	4-Acetamidobutanoic acid	2	2	2	0	0.25	0.246625	NA	NA
	Acetylcarnitine	2	2	2	0	0.25	0.250625	NA	NA
	Alpha-N-Phenylacetyl-L-glutamine	2	2	2	0	0.25	0.253225	NA	NA
	Alpha-Tocopherol	2	2	2	0	0.25	0.240926	NA	NA
	Arabinose	2	2	2	0	0.25	0.245325	NA	NA
	Ascorbic acid	2	2	2	0	0.25	0.248525	NA	NA
	bradykinin, des-arg(9)	2	2	2	0	0.25	0.250525	NA	NA
	Caffeine	2	2	2	0	0.25	0.244426	NA	NA
	catechol sulfate	2	2	2	0	0.25	0.248125	NA	NA
	Creatine	2	2	2	0	0.25	0.253825	NA	NA
	Cysteine	2	4	3	1	0.3125	0.314519	NA	NA
	Cysteinylglycine	2	2	2	0	0.25	0.249825	NA	NA
	D-Arabitol	2	2	2	0	0.25	0.241626	NA	NA
	D-Xylose	2	2	2	0	0.25	0.246725	NA	NA
	Eicosenoic acid	2	2	2	0	0.25	0.248225	NA	NA
	Erythritol	2	4	3	1	0.3125	0.316018	NA	NA
	Erythronic acid	2	2	2	0	0.25	0.247925	NA	NA
	gamma-glutamylisoleucine	2	2	2	0	0.25	0.242626	NA	NA
	gamma-glutamylleucine	2	2	2	0	0.25	0.252225	NA	NA
	gamma-glutamylmethionine	2	2	2	0	0.25	0.251725	NA	NA
	Gamma-Glutamyltyrosine	2	2	2	0	0.25	0.251525	NA	NA
	Gluconic acid	2	2	2	0	0.25	0.247625	NA	NA
	Glutamylphenylalanine	2	2	2	0	0.25	0.248525	NA	NA
	Glycocholic acid	2	2	2	0	0.25	0.247425	NA	NA
	Heptadecanoic acid	2	4	3	1	0.3125	0.311519	NA	NA
	Hexanoylcarnitine	2	4	3	1	0.3125	0.30222	NA	NA
	Indolelactic acid	2	2	2	0	0.25	0.245925	NA	NA
	Isobutyryl-L-carnitine	2	2	2	0	0.25	0.239526	NA	NA
	L-Asparagine	2	4	3	1	0.3125	0.314319	NA	NA
	L-Cystine	2	2	2	0	0.25	0.246525	NA	NA
	L-Lysine	2	8	5	3	0.363281	0.367813	0.503005	0.50928
	Lathosterol	2	2	2	0	0.25	0.250525	NA	NA
	Levoglucosan	2	2	2	0	0.25	0.251025	NA	NA
	LysoPC(16:0)	2	2	2	0	0.25	0.251225	NA	NA
	LysoPC(18:1)	2	2	2	0	0.25	0.250625	NA	NA
	LysoPC(18:2)	2	2	2	0	0.25	0.253625	NA	NA
	LysoPE(18:2)	2	2	2	0	0.25	0.251725	NA	NA
	Malic acid	2	2	2	0	0.25	0.247525	NA	NA
	N-Acetyl-L-alanine	2	2	2	0	0.25	0.251325	NA	NA
	N-acetylthreonine	2	2	2	0	0.25	0.252525	NA	NA
	N2,N2-Dimethylguanosine	2	2	2	0	0.25	0.248625	NA	NA
	Octadecadienylcarnitine	2	2	2	0	0.25	0.247625	NA	NA
	p-Cresol sulfate	2	2	2	0	0.25	0.246125	NA	NA
	phenol sulfate	2	2	2	0	0.25	0.253825	NA	NA
	Piperine	2	2	2	0	0.25	0.254025	NA	NA
	Proline betaine	2	2	2	0	0.25	0.249125	NA	NA
	Propionylcarnitine	2	4	3	1	0.3125	0.312019	NA	NA
	Pyruvic acid	2	2	2	0	0.25	0.255024	NA	NA
	Quinate	2	2	2	0	0.25	0.254925	NA	NA
	Sarcosine	2	2	2	0	0.25	0.248525	NA	NA
	Sorbitol	2	2	2	0	0.25	0.259624	NA	NA
	Stearidonic acid	2	2	2	0	0.25	0.254425	NA	NA
	Taurochenodesoxycholic acid	2	2	2	0	0.25	0.244426	NA	NA
	Taurocholic acid	2	2	2	0	0.25	0.245425	NA	NA
	Taurodeoxycholic acid	2	2	2	0	0.25	0.252325	NA	NA
	Theophylline	2	2	2	0	0.25	0.255124	NA	NA
	Trigonelline	2	2	2	0	0.25	0.252125	NA	NA
	(S)-3-Hydroxyisobutyric acid	1	1	1	0	0.5	0.501	NA	NA
	1-arachidonoylglycerophosphoethanolamine	1	1	1	0	0.5	0.5035	NA	NA
	1-linoleoylglycerol	1	1	1	0	0.5	0.4985	NA	NA
	1-linoleoylglycerophosphoethanolamine	1	1	1	0	0.5	0.4986	NA	NA
	1-Methyluric acid	1	1	1	0	0.5	0.4967	NA	NA
	1-Methylxanthine	1	1	1	0	0.5	0.5009	NA	NA
	1-oleoylglycerol	1	1	1	0	0.5	0.5001	NA	NA
	1-palmitoylglycerol	1	1	1	0	0.5	0.5013	NA	NA
	1-pentadecanoylglycerophosphocholine	1	1	1	0	0.5	0.505799	NA	NA
	1,1-Dimethylbiguanide	1	1	1	0	0.5	0.5016	NA	NA
	1,11-Undecanedicarboxylic acid	1	1	1	0	0.5	0.5011	NA	NA
	1,3,7-Trimethyluric acid	1	1	1	0	0.5	0.5029	NA	NA
	11(R)-HETE	1	1	1	0	0.5	0.491501	NA	NA
	11,12-DiHETrE	1	1	1	0	0.5	0.507799	NA	NA
	12S-HHT	1	1	1	0	0.5	0.4989	NA	NA
	14,15-DiHETrE	1	1	1	0	0.5	0.491301	NA	NA
	15-Hydroxyeicosatetraenoic acid (C20:cis[5,8,11,13]4)	1	1	1	0	0.5	0.4953	NA	NA
	17-methylstearate	1	1	1	0	0.5	0.4991	NA	NA
	2-aminophenol sulfate	1	1	1	0	0.5	0.506199	NA	NA
	2-arachidonoylglycerophosphoethanolamine	1	1	1	0	0.5	0.4969	NA	NA
	2-deoxyerythritol	1	1	1	0	0.5	0.4953	NA	NA
	2-Deoxyguanosine 5-monophosphate	1	1	1	0	0.5	0.498	NA	NA
	2-docosahexaenoylglycerophosphoethanolamine	1	1	1	0	0.5	0.4989	NA	NA
	2-Ethylhydracrylic acid	1	1	1	0	0.5	0.5039	NA	NA
	2-Furoylglycine	1	1	1	0	0.5	0.4964	NA	NA
	2-hydroxyacetaminophen sulfate	1	1	1	0	0.5	0.493901	NA	NA
	2-hydroxystearate	1	1	1	0	0.5	0.4988	NA	NA
	2-Keto-L-gluconate	1	1	1	0	0.5	0.507899	NA	NA
	2-Ketobutyric acid	1	1	1	0	0.5	0.4996	NA	NA
	2-linoleoylglycerophosphoethanolamine	1	1	1	0	0.5	0.504	NA	NA
	2-methoxyacetaminophen glucuronide	1	1	1	0	0.5	0.4967	NA	NA
	2-methoxyacetaminophen sulfate	1	1	1	0	0.5	0.5049	NA	NA
	2-Methylbutyroylcarnitine	1	1	1	0	0.5	0.503	NA	NA
	2-methylbutyrylcarnitine (C5)	1	1	1	0	0.5	0.503	NA	NA
	2-oleoylglycerophosphoethanolamine	1	1	1	0	0.5	0.4982	NA	NA
	2-palmitoylglycerophosphoethanolamine	1	1	1	0	0.5	0.5023	NA	NA
	2-Piperidinone	1	1	1	0	0.5	0.4957	NA	NA
	3-(cystein-S-yl)acetaminophen	1	1	1	0	0.5	0.4986	NA	NA
	3-(N-acetyl-L-cystein-S-yl) acetaminophen	1	1	1	0	0.5	0.5027	NA	NA
	3-aminophenol	1	1	1	0	0.5	0.510499	NA	NA
	3-Dehydrocarnitine	1	1	1	0	0.5	0.4992	NA	NA
	3-ethylphenylsulfate	1	1	1	0	0.5	0.5037	NA	NA
	3-Hydroxy-9-hexadecenoylcarnitine	1	1	1	0	0.5	0.491901	NA	NA
	3-Hydroxyhippuric acid	1	1	1	0	0.5	0.493501	NA	NA
	3-Hydroxyoctanoic acid	1	1	1	0	0.5	0.511299	NA	NA
	3-Indolebutyric acid	1	1	1	0	0.5	0.5008	NA	NA
	3-Ketolactose	1	1	1	0	0.5	0.5033	NA	NA
	3-methyl catechol sulfate 1	1	1	1	0	0.5	0.501	NA	NA
	3-Methylglutarylcarnitine	1	1	1	0	0.5	0.4961	NA	NA
	3-Methylxanthine	1	1	1	0	0.5	0.505099	NA	NA
	3,6-anhydrogalactose	1	1	1	0	0.5	0.4988	NA	NA
	3,7-Dimethyluric acid	1	1	1	0	0.5	0.5	NA	NA
	4-acetaminophen sulfate	1	1	1	0	0.5	0.499	NA	NA
	4-androsten-3beta,17beta-diol disulfate 1	1	1	1	0	0.5	0.5017	NA	NA
	4-Hydroxyhippuric acid	1	1	1	0	0.5	0.4955	NA	NA
	4-Hydroxyphenylpyruvic acid	1	1	1	0	0.5	0.4972	NA	NA
	4-methylcatechol sulfate	1	1	1	0	0.5	0.490401	NA	NA
	4-vinylphenol sulfate	1	1	1	0	0.5	0.4981	NA	NA
	5-Acetylamino-6-amino-3-methyluracil	1	1	1	0	0.5	0.4968	NA	NA
	5-HETE	1	1	1	0	0.5	0.5019	NA	NA
	5-Methylthioadenosine	1	1	1	0	0.5	0.4974	NA	NA
	5alpha-androstan-3alpha,17beta-diol disulfate	1	1	1	0	0.5	0.4986	NA	NA
	5alpha-androstan-3beta,17beta-diol disulfate	1	1	1	0	0.5	0.4981	NA	NA
	7-Methylguanine	1	1	1	0	0.5	0.505699	NA	NA
	7 alpha-Hydroxy-3-oxo-4-cholestenoate	1	1	1	0	0.5	0.5038	NA	NA
	8-Hydroxyeicosatetraenoic acid (C20:trans[5]cis[9,11,14]4)	1	1	1	0	0.5	0.494001	NA	NA
	8,9-DiHETrE	1	1	1	0	0.5	0.5029	NA	NA
	9-HODE	1	1	1	0	0.5	0.505499	NA	NA
	Acetaminophen	1	1	1	0	0.5	0.487801	NA	NA
	Acetoacetic acid	1	1	1	0	0.5	0.4951	NA	NA
	acisoga	1	1	1	0	0.5	0.488701	NA	NA
	ADpSGEGDFXAEGGGVR	1	1	1	0	0.5	0.488401	NA	NA
	Adrenic acid	1	3	2	1	0.5	0.492001	NA	NA
	Allantoin	1	1	1	0	0.5	0.493301	NA	NA
	alpha-Amino-butyric acid	1	1	1	0	0.5	0.4962	NA	NA
	alpha-CEHC glucuronide	1	1	1	0	0.5	0.4999	NA	NA
	alpha-D-Glucose/D-Fructose	1	1	1	0	0.5	0.4951	NA	NA
	Alpha-Hydroxyisobutyric acid	1	1	1	0	0.5	0.511499	NA	NA
	Aminomalonic acid	1	1	1	0	0.5	0.4983	NA	NA
	andro steroid monosulfate 2	1	1	1	0	0.5	0.5021	NA	NA
	arabonate	1	1	1	0	0.5	0.487301	NA	NA
	Arachidic acid	1	1	1	0	0.5	0.5026	NA	NA
	Asymmetric dimethylarginine	1	1	1	0	0.5	0.494701	NA	NA
	Azelaic acid	1	1	1	0	0.5	0.5029	NA	NA
	Behenic acid	1	1	1	0	0.5	0.505599	NA	NA
	beta-Amino isobutyric acid	1	1	1	0	0.5	0.494401	NA	NA
	Beta-Sitosterol	1	1	1	0	0.5	0.4998	NA	NA
	Bilirubin	1	1	1	0	0.5	0.5043	NA	NA
	bisphenol A monosulfate	1	1	1	0	0.5	0.506199	NA	NA
	C-glycosyltryptophan	1	1	1	0	0.5	0.4973	NA	NA
	C11	1	1	1	0	0.5	0.4981	NA	NA
	C16-OH(3-hydroxylPalmitoyl	1	1	1	0	0.5	0.488901	NA	NA
	C20:2	1	1	1	0	0.5	0.505899	NA	NA
	C24.:1	1	1	1	0	0.5	0.4969	NA	NA
	C24:0	1	1	1	0	0.5	0.4988	NA	NA
	C3-DC-M	1	1	1	0	0.5	0.5023	NA	NA
	C5-DC	1	1	1	0	0.5	0.505399	NA	NA
	C5-M-DC	1	1	1	0	0.5	0.4995	NA	NA
	Campesterol	1	1	1	0	0.5	0.4983	NA	NA
	Carnitine	1	3	2	1	0.5	0.5019	NA	NA
	Carnitine(C20)	1	1	1	0	0.5	0.5007	NA	NA
	Carnitine(C22)	1	1	1	0	0.5	0.5041	NA	NA
	Carnitine(C24)	1	1	1	0	0.5	0.4954	NA	NA
	Carnitine(C26)	1	1	1	0	0.5	0.5023	NA	NA
	Cholic acid	1	3	2	1	0.5	0.493801	NA	NA
	Cinnamoylglycine	1	1	1	0	0.5	0.5002	NA	NA
	cys-gly, oxidized	1	1	1	0	0.5	0.492201	NA	NA
	D-chiro-Inositol	1	1	1	0	0.5	0.5041	NA	NA
	D-Glucuronic acid	1	1	1	0	0.5	0.508999	NA	NA
	D-Threitol	1	1	1	0	0.5	0.505399	NA	NA
	D-Xylitol	1	1	1	0	0.5	0.4997	NA	NA
	D-Xylonate	1	1	1	0	0.5	0.5022	NA	NA
	Decanoyl carnitine	1	1	1	0	0.5	0.5039	NA	NA
	Delta-Tocopherol	1	1	1	0	0.5	0.4977	NA	NA
	Deoxycholic acid	1	3	2	1	0.5	0.4958	NA	NA
	Deoxycholic acid glycine conjugate	1	1	1	0	0.5	0.4959	NA	NA
	desmethylnaproxen sulfate	1	1	1	0	0.5	0.4971	NA	NA
	DH	1	1	1	0	0.5	0.5006	NA	NA
	DHA	1	1	1	0	0.5	0.505599	NA	NA
	dihomo-alpha-linolenate (20:3n3)	1	1	1	0	0.5	0.5002	NA	NA
	Dihomo-gamma-linolenicacid(c20:3omega6)	1	1	1	0	0.5	0.5012	NA	NA
	Dihydroxyacetone	1	1	1	0	0.5	0.493201	NA	NA
	Dimethyl fumarate	1	1	1	0	0.5	0.5022	NA	NA
	Dimethyl sulfone	1	1	1	0	0.5	0.509699	NA	NA
	Dimethylglycine	1	1	1	0	0.5	0.5004	NA	NA
	docosadienoate(22:2n6)	1	1	1	0	0.5	0.4968	NA	NA
	Docosapentaenoic acid	1	3	2	1	0.5	0.501	NA	NA
	Dodecanedioic acid	1	1	1	0	0.5	0.493801	NA	NA
	Dodecenoylcarnitine	1	1	1	0	0.5	0.4996	NA	NA
	Dopamine	1	1	1	0	0.5	0.4968	NA	NA
	Edetic Acid	1	1	1	0	0.5	0.5	NA	NA
	Eicosadienoic acid	1	1	1	0	0.5	0.4964	NA	NA
	Eicosapentaenoic acid	1	5	3	2	0.5	0.4981	NA	NA
	Escitalopram	1	1	1	0	0.5	0.494001	NA	NA
	Ethyl glucuronide	1	1	1	0	0.5	0.491101	NA	NA
	Ethyleneglycol	1	1	1	0	0.5	0.512399	NA	NA
	Fructosamine	1	1	1	0	0.5	0.505299	NA	NA
	Fumarylcarnitine	1	1	1	0	0.5	0.496	NA	NA
	Gabapentin	1	1	1	0	0.5	0.507299	NA	NA
	gamma-Aminobutyric acid	1	1	1	0	0.5	0.512399	NA	NA
	gamma-C - 18:3	1	1	1	0	0.5	0.514399	NA	NA
	gamma-CEHC glucuronide	1	1	1	0	0.5	0.5003	NA	NA
	gamma-glutamylvaline	1	1	1	0	0.5	0.507799	NA	NA
	gamma-Linolenic Acid/alpha-LinolenicAcid	1	1	1	0	0.5	0.4956	NA	NA
	Gamma-Tocopherol	1	1	1	0	0.5	0.5014	NA	NA
	Glu-Val	1	1	1	0	0.5	0.4961	NA	NA
	Glucoheptonic	1	1	1	0	0.5	0.513799	NA	NA
	Glutaconylcarnitine	1	1	1	0	0.5	0.5038	NA	NA
	glutaroylcarnitine	1	1	1	0	0.5	0.5024	NA	NA
	Glutarylcarnitine	1	1	1	0	0.5	0.4992	NA	NA
	Glycerol 1-hexadecanoate	1	1	1	0	0.5	0.5019	NA	NA
	Glycerol 1,2-dihexadecanoate 3-(9Z-octadecenoate)	1	1	1	0	0.5	0.5002	NA	NA
	Glycerol 1,3-dihexadecanoate	1	1	1	0	0.5	0.4979	NA	NA
	Glycerophospho-N-Arachidonoyl Ethanolamine	1	1	1	0	0.5	0.505499	NA	NA
	Glycerophospho-N-Oleoyl Ethanolamine	1	1	1	0	0.5	0.492301	NA	NA
	Glycerophospho-N-Palmitoyl Ethanolamine	1	1	1	0	0.5	0.4965	NA	NA
	glycocholenate sulfate	1	1	1	0	0.5	0.4993	NA	NA
	Glyoxylic acid	1	1	1	0	0.5	0.4962	NA	NA
	H2	1	1	1	0	0.5	0.4984	NA	NA
	H3-HNAc2-NANA	1	1	1	0	0.5	0.502	NA	NA
	Heptadecanoyl carnitine	1	1	1	0	0.5	0.496	NA	NA
	Hippuric acid	1	3	2	1	0.5	0.4975	NA	NA
	HNAc-H2-dH	1	1	1	0	0.5	0.4984	NA	NA
	HNAc-H4	1	1	1	0	0.5	0.4985	NA	NA
	HNAC	1	1	1	0	0.5	0.4982	NA	NA
	Homocitrulline	1	1	1	0	0.5	0.5021	NA	NA
	Hydrochlorothiazide	1	1	1	0	0.5	0.4966	NA	NA
	hydroquinone sulfate	1	1	1	0	0.5	0.489701	NA	NA
	Hydroxybutyric acid	1	1	1	0	0.5	0.4952	NA	NA
	Hydroxyctadecadienylcarnitine	1	1	1	0	0.5	0.5026	NA	NA
	Hydroxyisobutyric acid	1	1	1	0	0.5	0.5035	NA	NA
	Hydroxyisovaleric acid	1	1	1	0	0.5	0.4991	NA	NA
	hydroxyisovaleroyl carnitine	1	1	1	0	0.5	0.5015	NA	NA
	Hydroxyoctadecenoylcarnitine	1	1	1	0	0.5	0.505899	NA	NA
	hydroxypioglitazone	1	1	1	0	0.5	0.5007	NA	NA
	Hydroxypropionic acid	1	1	1	0	0.5	0.4985	NA	NA
	Hydroxypyruvic acid	1	1	1	0	0.5	0.493701	NA	NA
	Hyodeoxycholic acid	1	1	1	0	0.5	0.4994	NA	NA
	Iminodiacetic acid	1	1	1	0	0.5	0.5034	NA	NA
	Indole-3-carboxylic acid	1	1	1	0	0.5	0.511399	NA	NA
	Indoxyl sulfate	1	3	2	1	0.5	0.4957	NA	NA
	Inulobiose	1	1	1	0	0.5	0.4977	NA	NA
	Isocitric acid	1	1	1	0	0.5	0.506499	NA	NA
	Isovalerylcarnitine	1	3	2	1	0.5	0.506799	NA	NA
	Itaconic acid	1	1	1	0	0.5	0.4984	NA	NA
	Ketoleucine	1	1	1	0	0.5	0.5011	NA	NA
	L-Glutamine	1	5	3	2	0.5	0.488201	NA	NA
	L-Palmitoylcarnitine	1	5	3	2	0.5	0.488901	NA	NA
	L-Tyrosine	1	7	4	3	0.5	0.4987	0.529412	0.539999
	L-Urobilin	1	1	1	0	0.5	0.505	NA	NA
	L,L-Cyclo(leucylprolyl)	1	1	1	0	0.5	0.4968	NA	NA
	laurylcarnitine	1	1	1	0	0.5	0.493601	NA	NA
	Leucine/Isoleucine	1	3	2	1	0.5	0.4978	NA	NA
	Leucyl-phenylalanine	1	1	1	0	0.5	0.493201	NA	NA
	linoleamide (18:2n6)	1	1	1	0	0.5	0.5002	NA	NA
	Linoleic acid	1	5	3	2	0.5	0.5039	NA	NA
	Lipoamide	1	1	1	0	0.5	0.4952	NA	NA
	LysoPC(0:0/18:0)	1	1	1	0	0.5	0.502	NA	NA
	LysoPC(14:0)	1	1	1	0	0.5	0.493701	NA	NA
	LysoPC(16:1)	1	1	1	0	0.5	0.5	NA	NA
	LysoPC(18:3)	1	1	1	0	0.5	0.4959	NA	NA
	LysoPC(20:4)	1	1	1	0	0.5	0.4972	NA	NA
	LysoPC(20:5)	1	1	1	0	0.5	0.5031	NA	NA
	LysoPC(22:6)	1	1	1	0	0.5	0.4984	NA	NA
	LysoPE(18:3)	1	1	1	0	0.5	0.506199	NA	NA
	LysoPE(20:5)	1	1	1	0	0.5	0.506399	NA	NA
	LysoPE(22:6)	1	1	1	0	0.5	0.4959	NA	NA
	malate	1	1	1	0	0.5	0.505899	NA	NA
	Malonylcarnitine	1	1	1	0	0.5	0.506899	NA	NA
	Mannitol	1	3	2	1	0.5	0.510999	NA	NA
	Mannosamine	1	1	1	0	0.5	0.4986	NA	NA
	MET.SULF	1	1	1	0	0.5	0.502	NA	NA
	Methyl beta-D-glucopyranoside	1	1	1	0	0.5	0.508299	NA	NA
	metoprolol acid metabolite	1	1	1	0	0.5	0.492201	NA	NA
	Myristic acid	1	5	3	2	0.5	0.505799	NA	NA
	Myristicacid(c14:0)	1	1	1	0	0.5	0.508299	NA	NA
	N-Acetyl-beta-alanine	1	1	1	0	0.5	0.498	NA	NA
	N-Acetyl-L-methionine	1	1	1	0	0.5	0.4991	NA	NA
	N-Acetyl-L-phenylalanine	1	1	1	0	0.5	0.513899	NA	NA
	N-Acetylornithine	1	1	1	0	0.5	0.495	NA	NA
	N-Acetylserine	1	1	1	0	0.5	0.4957	NA	NA
	N-Formyl-L-methionine	1	1	1	0	0.5	0.4952	NA	NA
	N-methylalanine	1	1	1	0	0.5	0.5018	NA	NA
	N6-Acetyl-L-lysine	1	1	1	0	0.5	0.5028	NA	NA
	N6-Carbamoyl-L-threonyladenosine	1	1	1	0	0.5	0.4992	NA	NA
	NAD	1	1	1	0	0.5	0.5011	NA	NA
	Naproxen	1	1	1	0	0.5	0.5006	NA	NA
	Nicotinic acid mononucleotide	1	1	1	0	0.5	0.4974	NA	NA
	o-cresol sulfate	1	1	1	0	0.5	0.494801	NA	NA
	O-methylcatechol sulfate	1	1	1	0	0.5	0.5031	NA	NA
	Octadecanedioic acid	1	1	1	0	0.5	0.5022	NA	NA
	Octanoylcarnitine	1	1	1	0	0.5	0.5032	NA	NA
	Octenoylcarnitine	1	1	1	0	0.5	0.4973	NA	NA
	Oleoylcarnitine	1	3	2	1	0.5	0.5023	NA	NA
	Orotic acid	1	1	1	0	0.5	0.4994	NA	NA
	Oxoglutaric acid	1	3	2	1	0.5	0.5003	NA	NA
	p-acetamidophenylglucuronide	1	1	1	0	0.5	0.493501	NA	NA
	p-OH-phenylacetate	1	1	1	0	0.5	0.497	NA	NA
	PA a C20:1	1	1	1	0	0.5	0.4976	NA	NA
	PA aa C20:7	1	1	1	0	0.5	0.4978	NA	NA
	PA aa C22:2	1	1	1	0	0.5	0.5004	NA	NA
	PA aa C42:5	1	1	1	0	0.5	0.5029	NA	NA
	PA(39:5)	1	1	1	0	0.5	0.4983	NA	NA
	palmitic acid butyl ester	1	1	1	0	0.5	0.4956	NA	NA
	Palmitoleic acid	1	5	3	2	0.5	0.5047	NA	NA
	palmitoyl sphingomyelin	1	1	1	0	0.5	0.5044	NA	NA
	Pantoprazole	1	1	1	0	0.5	0.5006	NA	NA
	PC (18:0/0:0)	1	1	1	0	0.5	0.5046	NA	NA
	PC ae C42:6	1	1	1	0	0.5	0.5035	NA	NA
	PC C16:0/18:2	1	1	1	0	0.5	0.491801	NA	NA
	PC(14:0/18:0)	1	1	1	0	0.5	0.5023	NA	NA
	PC(15:0)	1	1	1	0	0.5	0.510299	NA	NA
	PC(16:0)	1	1	1	0	0.5	0.4996	NA	NA
	PC(16:0/18:1(9Z))	1	1	1	0	0.5	0.5004	NA	NA
	PC(16:0/22:6(4Z,7Z,10Z,13Z,16Z,19Z))	1	1	1	0	0.5	0.4977	NA	NA
	PC(18:2)	1	1	1	0	0.5	0.4992	NA	NA
	PC(18:3(6Z,9Z,12Z)/20:5(5Z,8Z,11Z,14Z,17Z))	1	1	1	0	0.5	0.5003	NA	NA
	PC(20:4)	1	1	1	0	0.5	0.492901	NA	NA
	PC(22:6)	1	1	1	0	0.5	0.5004	NA	NA
	PC(o-18:0/22:6(4Z,7Z,10Z,13Z,16Z,19Z))	1	1	1	0	0.5	0.491601	NA	NA
	PE aa C34:2	1	1	1	0	0.5	0.5017	NA	NA
	PE aa C36:2	1	1	1	0	0.5	0.5003	NA	NA
	PE aa C36:4	1	1	1	0	0.5	0.5006	NA	NA
	PE aa C38:4	1	1	1	0	0.5	0.492201	NA	NA
	PE aa C38:5	1	1	1	0	0.5	0.5018	NA	NA
	PE aa C38:6	1	1	1	0	0.5	0.5034	NA	NA
	PE aa C40:6	1	1	1	0	0.5	0.489001	NA	NA
	PE ae C42:7	1	1	1	0	0.5	0.4973	NA	NA
	PE C16:0/18:1	1	1	1	0	0.5	0.497	NA	NA
	PE C16:0/20:4	1	1	1	0	0.5	0.4961	NA	NA
	Pectin	1	1	1	0	0.5	0.4988	NA	NA
	PG a C26:6	1	1	1	0	0.5	0.493001	NA	NA
	Phenylacetic acid	1	1	1	0	0.5	0.5015	NA	NA
	phenylalanyltryptophan	1	1	1	0	0.5	0.4996	NA	NA
	Phenyllactic acid	1	1	1	0	0.5	0.491901	NA	NA
	phosphatidylglycerol (18:0/18:1)	1	1	1	0	0.5	0.5015	NA	NA
	phosphatidylglycerol C18:0/18:2	1	1	1	0	0.5	0.506599	NA	NA
	PI aa (OH, COOH) C28:1	1	1	1	0	0.5	0.4998	NA	NA
	PI aa C34:1 (alt)	1	1	1	0	0.5	0.5036	NA	NA
	PI aa C36:1	1	1	1	0	0.5	0.4982	NA	NA
	PI(44:0)	1	1	1	0	0.5	0.4997	NA	NA
	Pioglitazone	1	1	1	0	0.5	0.5041	NA	NA
	Pipecolic acid	1	3	2	1	0.5	0.496	NA	NA
	Propylene glycol	1	1	1	0	0.5	0.4957	NA	NA
	Prostaglandin D2	1	1	1	0	0.5	0.489901	NA	NA
	Prostaglandin E2	1	1	1	0	0.5	0.5003	NA	NA
	PS aa (OH, COOH) C24:2	1	1	1	0	0.5	0.510599	NA	NA
	Pseudouridine	1	3	2	1	0.5	0.4987	NA	NA
	Ribitol	1	1	1	0	0.5	0.5016	NA	NA
	Rosuvastatin	1	1	1	0	0.5	0.5017	NA	NA
	Saturated fatty acids	1	1	1	0	0.5	0.4966	NA	NA
	Scyllitol	1	1	1	0	0.5	0.5019	NA	NA
	Shikimic acid	1	1	1	0	0.5	0.507699	NA	NA
	SM (dC18:0/20:2)	1	1	1	0	0.5	0.505799	NA	NA
	SM (dC18:1/16:0)	1	1	1	0	0.5	0.5047	NA	NA
	stearoyl sphingomyelin	1	1	1	0	0.5	0.5032	NA	NA
	Sucralose	1	1	1	0	0.5	0.4961	NA	NA
	Sucrose	1	1	1	0	0.5	0.490401	NA	NA
	Sulfolithocholylglycine	1	1	1	0	0.5	0.5006	NA	NA
	Tartaric acid	1	1	1	0	0.5	0.493301	NA	NA
	Tetradecanedioic acid	1	1	1	0	0.5	0.492201	NA	NA
	Thymidine	1	1	1	0	0.5	0.493401	NA	NA
	Tiglylcarnitine	1	3	2	1	0.5	0.488001	NA	NA
	total DMA	1	1	1	0	0.5	0.507699	NA	NA
	Urea	1	3	2	1	0.5	0.5032	NA	NA
	Uric acid	1	7	4	3	0.5	0.4999	0.529412	0.539999
	Uronic Acid	1	1	1	0	0.5	0.4985	NA	NA
	Ursodeoxycholic acid	1	1	1	0	0.5	0.506699	NA	NA
	Vaccenic acid	1	1	1	0	0.5	0.5026	NA	NA
	Vaccenyl carnitine	1	1	1	0	0.5	0.493901	NA	NA
	Valerylcarnitine	1	1	1	0	0.5	0.509499	NA	NA
	1-arachidonoylglycerophosphoinositol	0	2	1	1	0.75	0.742776	NA	NA
	1-docosahexaenoylglycerophosphocholine	0	2	1	1	0.75	0.746375	NA	NA
	1-Methylhistidine	0	2	1	1	0.75	0.751375	NA	NA
	12-HETE	0	2	1	1	0.75	0.752675	NA	NA
	13S-hydroxyoctadecadienoic acid	0	2	1	1	0.75	0.746975	NA	NA
	3-carboxy-4-methyl-5-propyl-2-furanpropanoate	0	2	1	1	0.75	0.751975	NA	NA
	3-Indolepropionic acid	0	2	1	1	0.75	0.749875	NA	NA
	3-Methylhistidine	0	2	1	1	0.75	0.741976	NA	NA
	4-Hydroxyproline	0	4	2	2	0.6875	0.70118	NA	NA
	4-Pyridoxic acid	0	2	1	1	0.75	0.754675	NA	NA
	7-Methylxanthine	0	2	1	1	0.75	0.743376	NA	NA
	Acetylglycine	0	2	1	1	0.75	0.758474	NA	NA
	ADSGEGDFXAEGGGVR	0	2	1	1	0.75	0.746075	NA	NA
	Alpha-Linolenic acid	0	4	2	2	0.6875	0.676882	NA	NA
	Biliverdin	0	2	1	1	0.75	0.747075	NA	NA
	Caproic acid	0	2	1	1	0.75	0.745575	NA	NA
	Cortisol	0	2	1	1	0.75	0.745875	NA	NA
	Creatinine	0	4	2	2	0.6875	0.688581	NA	NA
	D-Maltose	0	2	1	1	0.75	0.751275	NA	NA
	Decenoylcarnitine	0	2	1	1	0.75	0.748175	NA	NA
	Docosahexaenoic acid	0	4	2	2	0.6875	0.687881	NA	NA
	Dodecanoic acid	0	4	2	2	0.6875	0.687781	NA	NA
	DSGEGDFXAEGGGVR	0	2	1	1	0.75	0.746675	NA	NA
	Ethanolamine	0	2	1	1	0.75	0.756074	NA	NA
	Free carnitine	0	2	1	1	0.75	0.748875	NA	NA
	Glycerol	0	4	2	2	0.6875	0.686481	NA	NA
	Glycerol 1-octadecanoate	0	2	1	1	0.75	0.746575	NA	NA
	Glycolic acid	0	2	1	1	0.75	0.754975	NA	NA
	Heme	0	2	1	1	0.75	0.744976	NA	NA
	Hexadecanedioic acid	0	2	1	1	0.75	0.757274	NA	NA
	Hexadecanoylcarnitine	0	2	1	1	0.75	0.746475	NA	NA
	Hexadecenoylcarnitine	0	2	1	1	0.75	0.757274	NA	NA
	HWESASXX	0	2	1	1	0.75	0.744876	NA	NA
	Hydrocinnamic acid	0	2	1	1	0.75	0.755374	NA	NA
	Indoleacetic acid	0	4	2	2	0.6875	0.686881	NA	NA
	L-Aspartyl-L-phenylalanine	0	2	1	1	0.75	0.756374	NA	NA
	L-Methionine	0	8	4	4	0.636719	0.633987	0.636719	0.633987
	Linoleyl carnitine	0	2	1	1	0.75	0.748175	NA	NA
	LysoPC(18:0)	0	2	1	1	0.75	0.756374	NA	NA
	O-Phosphoethanolamine	0	2	1	1	0.75	0.745975	NA	NA
	Octadecanoylcarnitine	0	2	1	1	0.75	0.745775	NA	NA
	Octadecenoylcarnitine	0	2	1	1	0.75	0.745275	NA	NA
	Oleamide	0	2	1	1	0.75	0.749075	NA	NA
	Paraxanthine	0	2	1	1	0.75	0.752275	NA	NA
	Putrescine	0	2	1	1	0.75	0.745675	NA	NA
	pyroglutamine	0	2	1	1	0.75	0.751175	NA	NA
	Sphingosine 1-phosphate	0	2	1	1	0.75	0.755374	NA	NA
	Theobromine	0	2	1	1	0.75	0.746775	NA	NA
	Thromboxane B2	0	2	1	1	0.75	0.750375	NA	NA
	Xanthine	0	2	1	1	0.75	0.751275	NA	NA
	1-(alpha-Methyl-4-(2-methylpropyl)benzeneacetate)-beta-D-Glucopyranuronic acid	-1	1	0	1	0.5	0.4951	NA	NA
	1-arachidonoyl glycerol	-1	1	0	1	0.5	0.4984	NA	NA
	1-docosapentaenoylglycerophosphocholine	-1	1	0	1	0.5	0.4959	NA	NA
	1-eicosadienoylglycerophosphocholine	-1	1	0	1	0.5	0.4992	NA	NA
	1-Hexadecanol	-1	1	0	1	0.5	0.5038	NA	NA
	1-monoolein	-1	1	0	1	0.5	0.5018	NA	NA
	1-oleoylglycerophosphoinositol	-1	1	0	1	0.5	0.4971	NA	NA
	1-palmitoylglycerophosphoinositol	-1	1	0	1	0.5	0.505199	NA	NA
	1-palmitoylplasmenylethanolamine	-1	1	0	1	0.5	0.5019	NA	NA
	1-stearoylglycerophosphoethanolamine	-1	1	0	1	0.5	0.509899	NA	NA
	15-methylpalmitate	-1	1	0	1	0.5	0.5006	NA	NA
	15-methylpalmitate (isobar with 2-methylpalmitate)	-1	1	0	1	0.5	0.5004	NA	NA
	15(S)-15-methyl PGF2alpha ethylamide	-1	1	0	1	0.5	0.505599	NA	NA
	2-Aminobenzoic acid	-1	1	0	1	0.5	0.5019	NA	NA
	2-ethylhexanoate	-1	1	0	1	0.5	0.5026	NA	NA
	2-hydroxydecanoic acid	-1	1	0	1	0.5	0.497	NA	NA
	2-Hydroxyglutarate	-1	1	0	1	0.5	0.4987	NA	NA
	2-hydroxyibuprofen	-1	1	0	1	0.5	0.494501	NA	NA
	2-Hydroxyvaleric acid	-1	1	0	1	0.5	0.5036	NA	NA
	2-oleoylglycerophosphocholine	-1	1	0	1	0.5	0.485701	NA	NA
	2-phenylpropanol	-1	1	0	1	0.5	0.4967	NA	NA
	2-tetradecenoyl carnitine	-1	1	0	1	0.5	0.4996	NA	NA
	2(alpha-D-Mannosyl)-D-glycerate	-1	1	0	1	0.5	0.4991	NA	NA
	21-hydroxypregnenolone disulfate	-1	1	0	1	0.5	0.487001	NA	NA
	25-Hydroxycholesterol	-1	1	0	1	0.5	0.492001	NA	NA
	3-Hydroxy-butyrylcarnitine	-1	1	0	1	0.5	0.5025	NA	NA
	3-hydroxy-isovalerylcarnitine	-1	1	0	1	0.5	0.4951	NA	NA
	3-Hydroxymethylglutaric acid	-1	1	0	1	0.5	0.493501	NA	NA
	3-Phosphoglyceric acid	-1	1	0	1	0.5	0.5046	NA	NA
	4-androsten-3beta,17beta-diol disulfate 2	-1	1	0	1	0.5	0.509399	NA	NA
	4-ethylphenylsulfate	-1	1	0	1	0.5	0.5006	NA	NA
	4-Nitroquinoline-1-oxide	-1	1	0	1	0.5	0.4957	NA	NA
	5alpha-androstan-3beta,17alpha-diol disulfate	-1	1	0	1	0.5	0.507499	NA	NA
	5alpha-pregnan-3alpha,20beta-diol disulfate 1	-1	1	0	1	0.5	0.491901	NA	NA
	5alpha-pregnan-3beta,20alpha-diol disulfate	-1	1	0	1	0.5	0.495	NA	NA
	7b-Hydroxycholesterol	-1	1	0	1	0.5	0.4991	NA	NA
	Acetic acid	-1	1	0	1	0.5	0.4993	NA	NA
	Acetylphosphate	-1	1	0	1	0.5	0.5015	NA	NA
	Adenosine diphosphate ribose	-1	1	0	1	0.5	0.4978	NA	NA
	Adenosine monophosphate	-1	1	0	1	0.5	0.5011	NA	NA
	Adipic acid	-1	1	0	1	0.5	0.502	NA	NA
	ADP	-1	1	0	1	0.5	0.5036	NA	NA
	alpha-Amino adipic acid	-1	1	0	1	0.5	0.4965	NA	NA
	Aminoadipic acid	-1	1	0	1	0.5	0.4955	NA	NA
	arginine + ornithine	-1	1	0	1	0.5	0.504	NA	NA
	Argininosuccinic acid	-1	1	0	1	0.5	0.5007	NA	NA
	Benzoic acid	-1	1	0	1	0.5	0.509099	NA	NA
	Benzyl alcohol	-1	1	0	1	0.5	0.4957	NA	NA
	Beta-Alanine	-1	1	0	1	0.5	0.495	NA	NA
	Beta-tocopherol	-1	1	0	1	0.5	0.5016	NA	NA
	bilirubin (E,E)	-1	1	0	1	0.5	0.5017	NA	NA
	bilirubin (E,Z or Z,E)	-1	1	0	1	0.5	0.510399	NA	NA
	bilirubin (Z,Z)	-1	1	0	1	0.5	0.510599	NA	NA
	Bradykinin	-1	1	0	1	0.5	0.4982	NA	NA
	bradykinin, hydroxy-pro(3)	-1	1	0	1	0.5	0.5024	NA	NA
	C0	-1	1	0	1	0.5	0.508299	NA	NA
	C10:2(Decadienoylcarnitine)	-1	1	0	1	0.5	0.489601	NA	NA
	C12-OH(3-hydroxyl-Lauroylcarnitine)	-1	1	0	1	0.5	0.5003	NA	NA
	carboxyibuprofen	-1	1	0	1	0.5	0.505199	NA	NA
	Carnosine	-1	1	0	1	0.5	0.4986	NA	NA
	Cinnamic acid	-1	1	0	1	0.5	0.4978	NA	NA
	cis-4-decenoyl carnitine	-1	1	0	1	0.5	0.4952	NA	NA
	cis-Aconitic acid	-1	1	0	1	0.5	0.493401	NA	NA
	Citrulline	-1	9	4	5	0.5	0.5016	0.529412	0.539999
	conduritol-beta-epoxide	-1	1	0	1	0.5	0.505799	NA	NA
	Cystathionine	-1	1	0	1	0.5	0.515098	NA	NA
	Cysteineglutathione disulfide	-1	1	0	1	0.5	0.5011	NA	NA
	D-Glucose 6-sulfate	-1	1	0	1	0.5	0.499	NA	NA
	Decanoylcarnitine	-1	5	2	3	0.5	0.4984	NA	NA
	delta-9Desaturase(16:1omega7/16:0)	-1	1	0	1	0.5	0.4961	NA	NA
	delta-9Desaturase(18:1omega9/18:0)	-1	1	0	1	0.5	0.494701	NA	NA
	Desaturase(20:4omega6/20:3omega6)	-1	1	0	1	0.5	0.4977	NA	NA
	dihomo-gamma linolenic acid (C20:cis[8,11,14]3)	-1	1	0	1	0.5	0.506799	NA	NA
	dihomo-linoleate (20:2n6)	-1	1	0	1	0.5	0.4964	NA	NA
	dihomo-linolenate (20:3n3 or n6)	-1	1	0	1	0.5	0.494501	NA	NA
	DL-2-Aminooctanoic acid	-1	1	0	1	0.5	0.4984	NA	NA
	Estrone sulfate	-1	1	0	1	0.5	0.493301	NA	NA
	Ethanol	-1	1	0	1	0.5	0.502	NA	NA
	Fumaric acid	-1	1	0	1	0.5	0.4981	NA	NA
	Gamma-CEHC	-1	1	0	1	0.5	0.4955	NA	NA
	Gamma-Glutamyl Glutamine	-1	1	0	1	0.5	0.5035	NA	NA
	Gamma-Linolenic acid	-1	1	0	1	0.5	0.509199	NA	NA
	Glycerol 3-phosphate	-1	3	1	2	0.5	0.494501	NA	NA
	Guanosine	-1	1	0	1	0.5	0.5001	NA	NA
	H1	-1	1	0	1	0.5	0.510799	NA	NA
	histidylphenylalanine	-1	1	0	1	0.5	0.4995	NA	NA
	Homocysteine	-1	1	0	1	0.5	0.4997	NA	NA
	Hydroxyhexanoylcarnitine	-1	1	0	1	0.5	0.5045	NA	NA
	Hydroxylysine	-1	1	0	1	0.5	0.5029	NA	NA
	Ibuprofen	-1	1	0	1	0.5	0.4972	NA	NA
	indole-3-lactate	-1	1	0	1	0.5	0.493201	NA	NA
	Indoleacrylic acid	-1	1	0	1	0.5	0.4973	NA	NA
	Isonicotinic acid	-1	1	0	1	0.5	0.509999	NA	NA
	isothreonic acid	-1	1	0	1	0.5	0.5042	NA	NA
	Kynurenic acid	-1	1	0	1	0.5	0.498	NA	NA
	L-Octanoylcarnitine	-1	7	3	4	0.5	0.509999	0.529412	0.539999
	Leucinic acid	-1	1	0	1	0.5	0.489601	NA	NA
	Levulinic acid	-1	1	0	1	0.5	0.509399	NA	NA
	LysoPE(18:1)	-1	1	0	1	0.5	0.491401	NA	NA
	Maltotetraose	-1	1	0	1	0.5	0.499	NA	NA
	Maltotriose	-1	1	0	1	0.5	0.4986	NA	NA
	Methylcysteine	-1	1	0	1	0.5	0.4984	NA	NA
	Methylmalonylcarnitine	-1	1	0	1	0.5	0.5043	NA	NA
	monopalmitin-1-glyceride	-1	1	0	1	0.5	0.492801	NA	NA
	Myristoleic acid	-1	3	1	2	0.5	0.5004	NA	NA
	N-Acetyl-L-aspartic acid	-1	1	0	1	0.5	0.4985	NA	NA
	N-acetylneuraminate	-1	1	0	1	0.5	0.499	NA	NA
	N-docosanoyl taurine	-1	1	0	1	0.5	0.4997	NA	NA
	N-Oleoyl-L-Serine others	-1	1	0	1	0.5	0.4963	NA	NA
	N-palmitoyl glutamic acid	-1	1	0	1	0.5	0.4966	NA	NA
	N-palmitoyl histidine	-1	1	0	1	0.5	0.489901	NA	NA
	N-stearoyl taurine	-1	1	0	1	0.5	0.5006	NA	NA
	Niacinamide	-1	1	0	1	0.5	0.506999	NA	NA
	Nonaylcarnitine	-1	1	0	1	0.5	0.4999	NA	NA
	Omeprazole	-1	1	0	1	0.5	0.492801	NA	NA
	Oxidized glutathione	-1	1	0	1	0.5	0.494601	NA	NA
	palmitate, methyl ester	-1	1	0	1	0.5	0.4973	NA	NA
	palmitoyl sphyngomyelin	-1	1	0	1	0.5	0.5025	NA	NA
	PC a C18:1 (alt)	-1	1	0	1	0.5	0.492301	NA	NA
	PC a C20:4 (alt)	-1	1	0	1	0.5	0.5013	NA	NA
	PC aa (OH, COOH) C28:4	-1	1	0	1	0.5	0.5038	NA	NA
	PC aa (OH, COOH) C30:3	-1	1	0	1	0.5	0.5022	NA	NA
	PC aa (OH, COOH) C30:4	-1	1	0	1	0.5	0.5006	NA	NA
	PC aa C34:0 (alt)	-1	1	0	1	0.5	0.491601	NA	NA
	PC aa C36:2	-1	1	0	1	0.5	0.4969	NA	NA
	PC aa C38:2	-1	1	0	1	0.5	0.505	NA	NA
	PC aa C40:5	-1	1	0	1	0.5	0.504	NA	NA
	PC ae C32:0 (alt)	-1	1	0	1	0.5	0.507999	NA	NA
	PC ae C32:8 (alt)	-1	1	0	1	0.5	0.5025	NA	NA
	PC ae C34:6 (alt)	-1	1	0	1	0.5	0.5001	NA	NA
	PC ae C36:6 (alt)	-1	1	0	1	0.5	0.5026	NA	NA
	PC C16:0/18:0	-1	1	0	1	0.5	0.5046	NA	NA
	PC C18:0/20:4	-1	1	0	1	0.5	0.5049	NA	NA
	PC e C30:0 (alt)	-1	1	0	1	0.5	0.4984	NA	NA
	PC e C32:2 (alt)	-1	1	0	1	0.5	0.5022	NA	NA
	PC(14:0/18:2(9Z,12Z))	-1	1	0	1	0.5	0.4966	NA	NA
	PC(14:0/20:4(5Z,8Z,11Z,14Z))	-1	1	0	1	0.5	0.504	NA	NA
	PC(14:0/24:0)	-1	1	0	1	0.5	0.4985	NA	NA
	PC(14:0/24:1(15Z))	-1	1	0	1	0.5	0.5003	NA	NA
	PC(16:0/16:1(9Z))	-1	1	0	1	0.5	0.5007	NA	NA
	PC(16:0/18:2(9Z,12Z))	-1	1	0	1	0.5	0.503	NA	NA
	PC(16:0/18:3(6Z,9Z,12Z))	-1	1	0	1	0.5	0.511599	NA	NA
	PC(16:0/20:3(5Z,8Z,11Z))	-1	1	0	1	0.5	0.505099	NA	NA
	PC(16:0/20:5(5Z,8Z,11Z,14Z,17Z))	-1	1	0	1	0.5	0.4982	NA	NA
	PC(16:0/22:5(4Z,7Z,10Z,13Z,16Z))	-1	1	0	1	0.5	0.506599	NA	NA
	PC(17:0)	-1	1	0	1	0.5	0.5038	NA	NA
	PC(18:0/18:0)	-1	1	0	1	0.5	0.494801	NA	NA
	PC(18:0/18:1(11Z))	-1	1	0	1	0.5	0.509099	NA	NA
	PC(18:0/20:3(5Z,8Z,11Z))	-1	1	0	1	0.5	0.5016	NA	NA
	PC(18:0/20:4(5Z,8Z,11Z,14Z))	-1	1	0	1	0.5	0.488701	NA	NA
	PC(18:0/22:4(7Z,10Z,13Z,16Z))	-1	1	0	1	0.5	0.5021	NA	NA
	PC(18:0/22:6(4Z,7Z,10Z,13Z,16Z,19Z))	-1	1	0	1	0.5	0.498	NA	NA
	PC(18:2(9Z,12Z)/18:2(9Z,12Z))	-1	1	0	1	0.5	0.5011	NA	NA
	PC(19:0)	-1	1	0	1	0.5	0.505199	NA	NA
	PC(o-16:0/16:1(9Z))	-1	1	0	1	0.5	0.505399	NA	NA
	PC(o-16:0/18:0)	-1	1	0	1	0.5	0.4955	NA	NA
	PC(O-16:0/18:2(9Z,12Z))	-1	1	0	1	0.5	0.4989	NA	NA
	PC(o-16:0/20:0)	-1	1	0	1	0.5	0.4987	NA	NA
	PC(o-16:0/20:4(8Z,11Z,14Z,17Z))	-1	1	0	1	0.5	0.4963	NA	NA
	PC(o-16:0/22:0)	-1	1	0	1	0.5	0.5005	NA	NA
	PC(o-16:0/22:6(4Z,7Z,10Z,13Z,16Z,19Z))	-1	1	0	1	0.5	0.5009	NA	NA
	PC(o-16:1(9Z)/18:2(9Z,12Z))	-1	1	0	1	0.5	0.4954	NA	NA
	PC(o-16:1(9Z)/20:0)	-1	1	0	1	0.5	0.4995	NA	NA
	PC(o-16:1(9Z)/20:4(8Z,11Z,14Z,17Z))	-1	1	0	1	0.5	0.5002	NA	NA
	PC(o-16:1(9Z)/22:0)	-1	1	0	1	0.5	0.5022	NA	NA
	PC(o-18:0/18:2(9Z,12Z))	-1	1	0	1	0.5	0.4955	NA	NA
	PC(o-18:0/20:4(8Z,11Z,14Z,17Z))	-1	1	0	1	0.5	0.4964	NA	NA
	PC(o-18:0/22:0)	-1	1	0	1	0.5	0.5031	NA	NA
	PC(o-18:1(9Z)/16:0)	-1	1	0	1	0.5	0.5013	NA	NA
	PC(o-18:1(9Z)/18:2(9Z,12Z))	-1	1	0	1	0.5	0.507699	NA	NA
	PC(o-18:1(9Z)/20:1(11Z))	-1	1	0	1	0.5	0.4987	NA	NA
	PC(o-18:1(9Z)/20:4(8Z,11Z,14Z,17Z))	-1	1	0	1	0.5	0.4956	NA	NA
	PC(o-18:1(9Z)/22:0)	-1	1	0	1	0.5	0.5022	NA	NA
	PC(o-18:2(9Z,12Z)/22:0)	-1	1	0	1	0.5	0.4998	NA	NA
	PC(o-20:0/18:3(6Z,9Z,12Z))	-1	1	0	1	0.5	0.5017	NA	NA
	PC(o-20:0/20:4(8Z,11Z,14Z,17Z))	-1	1	0	1	0.5	0.5013	NA	NA
	PC(o-20:1(11Z)/20:4(8Z,11Z,14Z,17Z))	-1	1	0	1	0.5	0.4951	NA	NA
	PC(o-22:0/18:3(6Z,9Z,12Z))	-1	1	0	1	0.5	0.497	NA	NA
	PC(o-22:1(13Z)/20:4(8Z,11Z,14Z,17Z))	-1	1	0	1	0.5	0.5021	NA	NA
	PC(o-22:2(13Z,16Z)/22:3(10Z,13Z,16Z))	-1	1	0	1	0.5	0.4981	NA	NA
	PE (P-16:0/22:6)	-1	1	0	1	0.5	0.4985	NA	NA
	PE a (OH) C12:1 (alt)	-1	1	0	1	0.5	0.4968	NA	NA
	PE a (OH, COOH) C12:2	-1	1	0	1	0.5	0.4973	NA	NA
	PE a (OH, COOH) C14:3 (alt)	-1	1	0	1	0.5	0.505499	NA	NA
	PE a C10:0	-1	1	0	1	0.5	0.492101	NA	NA
	PE e (COOH) C12:1 (alt)	-1	1	0	1	0.5	0.494901	NA	NA
	PE e (COOH) C16:3 (alt)	-1	1	0	1	0.5	0.506699	NA	NA
	PE pC18:0/20:4	-1	1	0	1	0.5	0.5048	NA	NA
	pekargonate	-1	1	0	1	0.5	0.4983	NA	NA
	Pelargonic acid	-1	3	1	2	0.5	0.4991	NA	NA
	phenylalanylarginine	-1	1	0	1	0.5	0.502	NA	NA
	Phenylglyoxylic acid	-1	1	0	1	0.5	0.507399	NA	NA
	Phosphate	-1	1	0	1	0.5	0.4976	NA	NA
	Phosphatidylcholine C34:1	-1	1	0	1	0.5	0.4965	NA	NA
	Phosphatidylcholine C34:2	-1	1	0	1	0.5	0.494301	NA	NA
	Phosphatidylcholine C36:4	-1	1	0	1	0.5	0.4968	NA	NA
	Phosphatidylcholine C38:6	-1	1	0	1	0.5	0.494001	NA	NA
	Phosphatidylethanolamine	-1	1	0	1	0.5	0.5041	NA	NA
	Phosphoric acid	-1	1	0	1	0.5	0.5021	NA	NA
	Phosphoric acid ethanolamine	-1	1	0	1	0.5	0.5012	NA	NA
	Phosphoserine	-1	1	0	1	0.5	0.509799	NA	NA
	Phytosphingosine	-1	1	0	1	0.5	0.505299	NA	NA
	PI aa C36:2 (alt)	-1	1	0	1	0.5	0.4973	NA	NA
	PI aa C36:4 (alt)	-1	1	0	1	0.5	0.4955	NA	NA
	PI aa C38:4 (alt)	-1	1	0	1	0.5	0.5007	NA	NA
	PI C16:0/18:0	-1	1	0	1	0.5	0.507499	NA	NA
	PI C18:0/20:4	-1	1	0	1	0.5	0.488701	NA	NA
	PI C18:0/22:6	-1	1	0	1	0.5	0.5042	NA	NA
	pregn steroid monosulfate	-1	1	0	1	0.5	0.496	NA	NA
	Pregnanediol-3-glucuronide	-1	1	0	1	0.5	0.5042	NA	NA
	pregnen-diol disulfate	-1	1	0	1	0.5	0.4951	NA	NA
	Pregnenolone sulfate	-1	1	0	1	0.5	0.4992	NA	NA
	Prolylhydroxyproline	-1	1	0	1	0.5	0.505899	NA	NA
	PS C18:0/18:0	-1	1	0	1	0.5	0.5013	NA	NA
	pyrazine 2,5-dihydroxy	-1	1	0	1	0.5	0.494801	NA	NA
	Pyroglutamic acid	-1	3	1	2	0.5	0.507899	NA	NA
	Saccharin	-1	1	0	1	0.5	0.506399	NA	NA
	Salicylic acid	-1	1	0	1	0.5	0.494201	NA	NA
	Salicyluric acid	-1	1	0	1	0.5	0.493901	NA	NA
	salicyluric glucuronide	-1	1	0	1	0.5	0.506499	NA	NA
	Serotonin	-1	1	0	1	0.5	0.5035	NA	NA
	SM (COOH) C16:0	-1	1	0	1	0.5	0.5018	NA	NA
	SM (COOH) C16:1	-1	1	0	1	0.5	0.489601	NA	NA
	SM (COOH) C16:2	-1	1	0	1	0.5	0.4971	NA	NA
	SM (COOH) C18:0	-1	1	0	1	0.5	0.510999	NA	NA
	SM (COOH) C18:1	-1	1	0	1	0.5	0.4997	NA	NA
	SM (COOH) C18:2	-1	1	0	1	0.5	0.509999	NA	NA
	SM (COOH) C18:3	-1	1	0	1	0.5	0.5048	NA	NA
	SM (OH) C20:0	-1	1	0	1	0.5	0.4968	NA	NA
	SM (OH) C20:1	-1	1	0	1	0.5	0.4999	NA	NA
	SM (OH) C20:3	-1	1	0	1	0.5	0.4989	NA	NA
	SM (OH) C22:0	-1	1	0	1	0.5	0.4997	NA	NA
	SM (OH) C22:1	-1	1	0	1	0.5	0.509099	NA	NA
	SM (OH) C22:2	-1	1	0	1	0.5	0.4959	NA	NA
	SM (OH) C26:0	-1	1	0	1	0.5	0.490401	NA	NA
	SM (OH) C28:0	-1	1	0	1	0.5	0.505499	NA	NA
	SM (OH) C28:1	-1	1	0	1	0.5	0.5009	NA	NA
	SM (OH,COOH) C16:0	-1	1	0	1	0.5	0.491601	NA	NA
	SM (OH,COOH) C16:1	-1	1	0	1	0.5	0.5003	NA	NA
	SM (OH,COOH) C16:2 (alt)	-1	1	0	1	0.5	0.4962	NA	NA
	SM (OH,COOH) C18:1	-1	1	0	1	0.5	0.492101	NA	NA
	SM (OH,COOH) C18:2	-1	1	0	1	0.5	0.507799	NA	NA
	SM (OH,COOH) C20:2	-1	1	0	1	0.5	0.494501	NA	NA
	SM (OH,COOH) C20:3	-1	1	0	1	0.5	0.491501	NA	NA
	SM (OH,COOH) C20:4	-1	1	0	1	0.5	0.499	NA	NA
	SM (OH,COOH) C22:0	-1	1	0	1	0.5	0.493101	NA	NA
	SM (OH,COOH) C24:0	-1	1	0	1	0.5	0.5038	NA	NA
	SM (OH,COOH) C24:1	-1	1	0	1	0.5	0.5049	NA	NA
	SM C14:0	-1	1	0	1	0.5	0.4961	NA	NA
	SM C16:0	-1	1	0	1	0.5	0.5029	NA	NA
	SM C16:1	-1	1	0	1	0.5	0.5044	NA	NA
	SM C18:0 (alt)	-1	1	0	1	0.5	0.4968	NA	NA
	SM C18:1	-1	1	0	1	0.5	0.5014	NA	NA
	SM C20:1	-1	1	0	1	0.5	0.509799	NA	NA
	SM C20:2	-1	1	0	1	0.5	0.5042	NA	NA
	SM C20:3	-1	1	0	1	0.5	0.5019	NA	NA
	SM C22:1	-1	1	0	1	0.5	0.5029	NA	NA
	SM C22:2	-1	1	0	1	0.5	0.5046	NA	NA
	SM C22:4	-1	1	0	1	0.5	0.496	NA	NA
	SM C24:3	-1	1	0	1	0.5	0.493001	NA	NA
	SM C24:4	-1	1	0	1	0.5	0.4958	NA	NA
	SM C26:3	-1	1	0	1	0.5	0.4953	NA	NA
	SM C26:4	-1	1	0	1	0.5	0.491401	NA	NA
	SM C28:3	-1	1	0	1	0.5	0.5006	NA	NA
	SM C28:4	-1	1	0	1	0.5	0.5043	NA	NA
	Spermidine	-1	1	0	1	0.5	0.492601	NA	NA
	Sphinganine	-1	1	0	1	0.5	0.498	NA	NA
	Sphingomyelin(d18:1/14:0)	-1	1	0	1	0.5	0.4958	NA	NA
	Sphingomyelin(d18:1/16:0)	-1	1	0	1	0.5	0.4996	NA	NA
	Sphingomyelin(d18:2/16:0)	-1	1	0	1	0.5	0.5015	NA	NA
	Sphingosine	-1	1	0	1	0.5	0.5014	NA	NA
	Stearoylcarnitine	-1	3	1	2	0.5	0.4992	NA	NA
	taurocholenate sulfate	-1	1	0	1	0.5	0.499	NA	NA
	Taurolithocholic acid 3-sulfate	-1	1	0	1	0.5	0.4963	NA	NA
	Tetracosanoic acid	-1	1	0	1	0.5	0.4984	NA	NA
	Tetradecadienylcarnitine	-1	1	0	1	0.5	0.506299	NA	NA
	Tetradecanoylcarnitine	-1	5	2	3	0.5	0.491301	NA	NA
	Threonic acid	-1	3	1	2	0.5	0.482602	NA	NA
	tocopherol alpha	-1	1	0	1	0.5	0.5	NA	NA
	tocopherol beta	-1	1	0	1	0.5	0.5022	NA	NA
	tocopherol gamma	-1	1	0	1	0.5	0.5027	NA	NA
	tryptophan betaine	-1	1	0	1	0.5	0.492801	NA	NA
	Undecanoic acid	-1	1	0	1	0.5	0.5048	NA	NA
	Uridine	-1	3	1	2	0.5	0.503	NA	NA
	1-arachidonoylglycerophosphocholine	-2	2	0	2	0.25	0.253125	NA	NA
	1-eicosatrienoylglycerophosphocholine	-2	2	0	2	0.25	0.251325	NA	NA
	1-heptadecanoylglycerophosphocholine	-2	2	0	2	0.25	0.252025	NA	NA
	1-linoleoylglycerophosphocholine	-2	2	0	2	0.25	0.246225	NA	NA
	1-myristoylglycerophosphocholine	-2	2	0	2	0.25	0.247125	NA	NA
	1-palmitoleoylglycerophosphocholine	-2	2	0	2	0.25	0.249225	NA	NA
	1-palmitoylglycerophosphocholine	-2	2	0	2	0.25	0.250325	NA	NA
	1-stearoylglycerophosphocholine	-2	2	0	2	0.25	0.244226	NA	NA
	1-stearoylglycerophosphoinositol	-2	2	0	2	0.25	0.251825	NA	NA
	10-undecenoate	-2	2	0	2	0.25	0.253925	NA	NA
	2-linoleoylglycerophosphocholine	-2	2	0	2	0.25	0.248725	NA	NA
	2-palmitoylglycerophosphocholine	-2	2	0	2	0.25	0.250725	NA	NA
	2-stearoylglycerophosphocholine	-2	2	0	2	0.25	0.252725	NA	NA
	3-Hydroxyisovaleric acid	-2	2	0	2	0.25	0.248325	NA	NA
	Androsterone sulfate	-2	2	0	2	0.25	0.245825	NA	NA
	Anserine	-2	2	0	2	0.25	0.250025	NA	NA
	Arachidonic acid	-2	8	3	5	0.363281	0.364714	0.503005	0.50928
	Benzaldehyde	-2	2	0	2	0.25	0.249425	NA	NA
	Beta-Glycerophosphoric acid	-2	2	0	2	0.25	0.255624	NA	NA
	Betaine	-2	2	0	2	0.25	0.249625	NA	NA
	Capric acid	-2	2	0	2	0.25	0.253425	NA	NA
	Caprylic acid	-2	2	0	2	0.25	0.254225	NA	NA
	Cortisone	-2	2	0	2	0.25	0.249925	NA	NA
	D-Aspartic acid	-2	2	0	2	0.25	0.248425	NA	NA
	Dehydroepiandrosterone sulfate	-2	2	0	2	0.25	0.247225	NA	NA
	Dimethylarginine	-2	2	0	2	0.25	0.255024	NA	NA
	epiandrosterone sulfate	-2	2	0	2	0.25	0.253325	NA	NA
	Glyceric acid	-2	2	0	2	0.25	0.250925	NA	NA
	Glycerophosphocholine	-2	2	0	2	0.25	0.253925	NA	NA
	Heptanoic acid	-2	2	0	2	0.25	0.246625	NA	NA
	L-Threonine	-2	4	1	3	0.3125	0.321918	NA	NA
	LysoPC(18:1(9Z))	-2	2	0	2	0.25	0.249325	NA	NA
	Nonadecanoic acid	-2	2	0	2	0.25	0.260124	NA	NA
	Oxalic acid	-2	2	0	2	0.25	0.248625	NA	NA
	Pyrophosphate	-2	2	0	2	0.25	0.250725	NA	NA
	Sebacic acid	-2	2	0	2	0.25	0.254225	NA	NA
	Succinic acid	-2	2	0	2	0.25	0.250725	NA	NA
	Tetradecenoylcarnitine	-2	2	0	2	0.25	0.252225	NA	NA
	1,5-Anhydrosorbitol	-3	3	0	3	0.125	0.125237	NA	NA
	5-Dodecenoic acid	-3	3	0	3	0.125	0.124638	NA	NA
	Cholesterol	-3	5	1	4	0.1875	0.187231	NA	NA
	Hypoxanthine	-3	3	0	3	0.125	0.126337	NA	NA
	Inosine	-3	3	0	3	0.125	0.129137	NA	NA
	L-Arginine	-3	5	1	4	0.1875	0.186731	NA	NA
	L-Histidine	-3	7	2	5	0.226562	0.229127	0.370739	0.381971
	L-Serine	-3	7	2	5	0.226562	0.233427	0.370739	0.381971
	Pentadecanoic acid	-3	3	0	3	0.125	0.121938	NA	NA
	Taurine	-3	3	0	3	0.125	0.126337	NA	NA
	L-Tryptophan	-4	4	0	4	0.0625	0.0651435	NA	NA
	Glycine	-5	7	1	6	0.0625	0.0639436	0.140625	0.152647
	NA (not applicable): adjusted p-values were not calculated for metabolites reported in less than 6 cohorts.
