# Supplementary material for: Meta‐analysis of clinical metabolic profiling studies in cancer: challenges and opportunities
Source: EMBO Mol Med. 2016 Sep 6;8(10):1134–42. doi: 10.15252/emmm.201606798 (PMC5048364; doi:10.15252/emmm.201606798)
Supplement: Supplementary file 8 — Table EV7 [file EMMM-8-1134-s008.xls]

## Sheet: Sheet1
	Table EV7. Inclusion criteria
	study has to include human patients
	study should compare disease vs controls
	study should have a suitable control group
	only NMR or MS as metabolic profiling techniques
	global metabolic profiling (both targeted and untargeted approaches)
	blood (serum or plasma), tissue or urine profiling
	no metabolic profiling of volatiles
	study topic is diabetes or cancer
	studies in metabolic syndrome are excluded
	full paper should be retrieved
	only original articles
	published in the English language
	any type of research question (diagnostic, predictive, etc.)
	published between June 2010 and June 2015
