# Supplementary material for: Meta‐analysis of clinical metabolic profiling studies in cancer: challenges and opportunities
Source: EMBO Mol Med. 2016 Sep 6;8(10):1134–42. doi: 10.15252/emmm.201606798 (PMC5048364; doi:10.15252/emmm.201606798)
Supplement: Supplementary file 9 — Table EV8 [file EMMM-8-1134-s009.xls]

## Sheet: Sheet1
	Table EV8. Included blood (plasma, serum) metabolic profiling studies in cancer patients
	PMID	Journal	Year
	20527959	JProteomeRes	2010
	20872639	RapidCommunMassSpectrom	2010
	21098649	CancerEpidemiolBiomarkersPrev	2011
	21166384	JProteomeRes	2011
	21176209	BMC Cancer	2010
	21186845	JProteomeRes	2011
	21218854	JProteomeRes	2011
	21456628	JProteomeRes	2011
	21505807	ApplBiochemBiotechnol	2011
	21518826	MolCellProteomics	2011
	21744875	JProteomeRes	2011
	21773981	BiomedChromatogr	2012
	21900402	CancerRes	2011
	21915291	PLoS One	2011
	22061338	ClinBiochem	2012
	22080567	Cancer Research	2011
	22200553	JProteomeRes	2012
	22283470	Acta Oncologica	2012
	22291914	PLoS One	2012
	22349331	Anal Bioanal Chem	2012
	22687923	AnalSci	2012
	22736106	MolBiolRep	2012
	22833708	Metabolomics	2012
	22882828	Anal Chim Acta	2012
	22946841	JProteomeRes	2012
	22969997	ExpTherMed	2012
	23136190	ClinCancerRes	2012
	23397110	MolCellProteomics	2013
	23524237	BiochimBiophysActa	2013
	23584023	IntJMolSci	2013
	23615477	IntJMolSci	2013
	23824744	CancerRes	2013
	23856972	Electrophoresis	2013
	23857124	MolBiosyst	2013
	23873687	ClinCancerRes	2013
	23889541	AnalChem	2013
	24024929	BMC Cancer	2013
	24186894	CancerEpidemiolBiomarkersPrev	2014
	24210299	JChromatogrA	2013
	24382646	IntJCancer	2014
	24466379	TranslOncol	2013
	24661807	LiverInt	2014
	24666728	JChromatogrBAnalytTechnolBiomedLifeSci	2014
	24856296	JChromatogrBAnalytTechnolBiomedLifeSci	2014
	24922590	JProteomeRes	2014
	24957758	Metabolites	2012
	25006128	Blood	2014
	25024622	WorldJGastroenterol	2014
	25126899	JProteomeRes	2014
	25162382	JProteomeRes	2014
	25213261	J Pharm Biomed Anal	2014
	25293627	JCancerResClinOncol	2015
	25336700	ClinCancerRes	2015
	25499120	Clin Chim Acta	2015
	25712604	SciRep	2015
	25768400	Blood Cancer J	2015
	25859693	Metabolites	2015
	25982385	JProteomics	2015
	25998788	ClinGastroenterolHepatol	2015
	26030804	PLoS One	2015
	22685041	JProteomics	2012
	21713270	MolBiosyst	2011
	22124703	BrazJMedBiolRes	2012
	25429707	JProteomeRes	2015
	22309680	Clin Chim Acta	2012
