# Supplementary material for: Meta‐analysis of clinical metabolic profiling studies in cancer: challenges and opportunities
Source: EMBO Mol Med. 2016 Sep 6;8(10):1134–42. doi: 10.15252/emmm.201606798 (PMC5048364; doi:10.15252/emmm.201606798)
Supplement: Supplementary file 10 — Table EV9 [file EMMM-8-1134-s010.xls]

## Sheet: Sheet1
	Table EV9. Included metabolic profiling studies on cancer tissue
	PMID	Journal	Year
	19845817	JCellMolMed	2011
	20507057	JProteomeRes	2010
	20699381	MolCellProteomics	2010
	20884633	CancerRes	2010
	20941505	Virchows Arch	2010
	21180885	BrazJMedBiolRes	2011
	21337637	Rapid Communications in Mass Spectrometry	2011
	21567103	OncolRep	2011
	21990318	CancerRes	2011
	22188997	BMCClinPathol	2011
	22374317	Anal Bioanal Chem	2012
	22490569	ChinMedJ(Engl)	2012
	23240862	JProteomeRes	2013
	23376425	Gastroenterology	2013
	23455688	Anal Bioanal Chem	2013
	23543897	Metabolomics	2013
	23556477	MolCancer	2013
	23737455	IntJCancer	2013
	23801834	WorldJGastroenterol	2013
	23824744	CancerRes	2013
	23860197	Annals of Surgery	2014
	23918603	ClinCancerRes	2013
	24138801	Molecular Cancer	2013
	24376829	PLoS One	2013
	24526730	ClinCancerRes	2014
	24927638	OralSurgOralMedOralPatholOralRadiol	2014
	25091696	BreastCancerRes	2014
	25092158	Ann Surg Oncol	2014
	25210494	IntJBiolSci	2014
	25368033	Carcinogenesis	2015
	25830305	PLoS One	2015
	25943258	Anal Bioanal Chem	2015
	25945836	Oncotarget	2015
	21961579	JProteomeRes	2011
	22546470	GenomeMed	2012
	23731241	JProteomeRes	2013
	24440673	Gastroenterology	2014
	24911788	PLoS One	2014
	25691458	CancerRes	2015
