# Supplementary material for: Meta‐analysis of clinical metabolic profiling studies in cancer: challenges and opportunities
Source: EMBO Mol Med. 2016 Sep 6;8(10):1134–42. doi: 10.15252/emmm.201606798 (PMC5048364; doi:10.15252/emmm.201606798)
Supplement: Supplementary file 11 — Table EV10 [file EMMM-8-1134-s011.xls]

## Sheet: Sheet1
	Table EV10. Included urine metabolic profiling studies in cancer patients
	PMID	Journal	Year
	20617254	MolBiosyst	2010
	20956617	ClinCancerRes	2010
	21058631	JProteomeRes	2011
	21275434	JProteomeRes	2011
	21348635	OMICS	2011
	21518826	MolCellProteomics	2011
	21626193	Anal Bioanal Chem	2011
	21824401	BMC Cancer	2011
	22066465	Electrophoresis	2011
	22148915	JProteomeRes	2012
	22152797	Anal Chim Acta	2012
	22768978	JProteomeRes	2012
	23096698	Ann Surg Oncol	2013
	23163809	JProteomeRes	2013
	23243419	Gastroenterol Res Pract	2012
	23823321	PLoS One	2012
	24383116	Surgery	2013
	24721970	Oncotarget	2014
	24771673	J Sep Sci	2014
	25092158	Ann Surg Oncol	2014
	25483141	JProteomeRes	2015
	25684700	J Pharm Biomed Anal	2015
	20560663	JProteomeRes	2010
	23313056	Clin Chim Acta	2013
	24736543	CancerRes	2014
