# Supplementary material for: Meta‐analysis of clinical metabolic profiling studies in cancer: challenges and opportunities
Source: EMBO Mol Med. 2016 Sep 6;8(10):1134–42. doi: 10.15252/emmm.201606798 (PMC5048364; doi:10.15252/emmm.201606798)
Supplement: Supplementary file 12 — Table EV11 [file EMMM-8-1134-s012.xls]

## Sheet: Sheet1
	Table EV11. Included blood (plasma, serum) metabolic profiling studies in type 2 diabetes patients
	PMID	Journal	Year
	20846914	J Chromatogr B Analyt Technol Biomed Life Sci	2010
	21085649	PLoS One	2010
	21170321	PLoS One	2010
	21872008	Talanta	2011
	21958081	Clin Endocrinol (Oxf)	2012
	22266733	Diabetes Care	2012
	23247761	Mol Biosyst	2013
	23633210	J Clin Endocrinol Metab	2013
	23697717	Clin Biochem	2013
	23884885	Diabetes	2013
	24130332	Diabetes	2014
	24465478	PLoS One	2014
	24837145	Diabetes Res Clin Pract	2014
	25133529	PLoS One	2014
	25464928	Mol Biosyst	2015
	25937838	Diabetol Metab Syndr	2014
	25964024	Electrophoresis	2015
	25974350	PLoS One	2015
